# Supplementary material for: FOXP1 inhibits cell growth and attenuates tumorigenicity of neuroblastoma
Source: BMC Cancer. 2014 Nov 18;14:840. doi: 10.1186/1471-2407-14-840 (PMC4251948; doi:10.1186/1471-2407-14-840)
Supplement: Supplementary file 1 — Additional file 1: Table S1: Information on oligonucleotides used as primers for DNA methylation analysis. (XLS 38 KB) [file 12885_2014_5042_MOESM1_ESM.xls]

## Sheet: Methylation
Supplementary Table S1				Supplementary Table S1
				Primer Information (Methylation)
				FULL GENE NAME: FOXP1-NM_032682-Homo sapiens forkhead box P1 (FOXP1)
Primer Information (Methylation)				UCSC gene annotation: >chr3:71003865-71633140
Amplicon name	Gene symbol	UCSC annotation template	Genomic sequence template	Left primer	Right primer	Direction	Target sequence	Length	CpG (n)	Chromosome	Target start	Target end
FOXP1_01	FOXP1	>chr3:71003865-71633140	GGCCTGAGGATGGGCACATTCCTCGCTCCCGGTGCCTTATCGCTAGGCTCGCGCCACCCCGGCTGGCTCTTTGGGGACGGAGAACCCCTAGTGCCGCCTGGGGCTCTCCGGTGTCCCTGGACCCCGCGCCCGCGGCCGCCTCGACTTACCCGCGGAGTCCGGGGAGGGAGTAGGAGCGCCGCCTTCACGCCCGCGGAGGAGGCGCCGGCAGCACCATGGTCCCCGGCGCCGCTGCCGCTGCCCCCGGCCCGCTCGCTCGCTCGCCGCGCGCTCTCTTCCTCTTACAAACTTTCGGGTTCTGCAGTCGACAAGAAACCGGGGCGACCCTCAGCAAGTCTTCCCCGTGCAGGCTGGGGGGAACTGAAGGGGACGGGACGGGTGAGTAGGCCGAGGGGCCAG…	GGTTTGAGGATGGGTATATTTTT	CTACCCTCTCTATCCTAACCCCTC	fow	GGCCTGAGGATGGGCACATTCCTCGCTCCCGGTGCCTTATCGCTAGGCTCGCGCCACCCCGGCTGGCTCTTTGGGGACGGAGAACCCCTAGTGCCGCCTGGGGCTCTCCGGTGTCCCTGGACCCCGCGCCCGCGGCCGCCTCGACTTACCCGCGGAGTCCGGGGAGGGAGTAGGAGCGCCGCCTTCACGCCCGCGGAGGAGGCGCCGGCAGCACCATGGTCCCCGGCGCCGCTGCCGCTGCCCCCGGCCCGCTCGCTCGCTCGCCGCGCGCTCTCTTCCTCTTACAAACTTTCGGGTTCTGCAGTCGACAAGAAACCGGGGCGACCCTCAGCAAGTCTTCCCCGTGCAGGCTGGGGGGAACTGAAGGGGACGGGACGGGTGAGTAGGCCGAGGGGCCAG…	413	20	chr3	71630551	71630963
FOXP1_10	FOXP1	>chr3:71003865-71633140	GGCCTGAGGATGGGCACATTCCTCGCTCCCGGTGCCTTATCGCTAGGCTCGCGCCACCCCGGCTGGCTCTTTGGGGACGGAGAACCCCTAGTGCCGCCTGGGGCTCTCCGGTGTCCCTGGACCCCGCGCCCGCGGCCGCCTCGACTTACCCGCGGAGTCCGGGGAGGGAGTAGGAGCGCCGCCTTCACGCCCGCGGAGGAGGCGCCGGCAGCACCATGGTCCCCGGCGCCGCTGCCGCTGCCCCCGGCCCGCTCGCTCGCTCGCCGCGCGCTCTCTTCCTCTTACAAACTTTCGGGTTCTGCAGTCGACAAGAAACCGGGGCGACCCTCAGCAAGTCTTCCCCGTGCAGGCTGGGGGGAACTGAAGGGGACGGGACGGGTGAGTAGGCCGAGGGGCCAG…	GGTTTAGGGAATTTTTGTAAGGATTT	CCCCTCCCCACCTATTATAAACT	fow	GGCTCAGGGAATCCCTGCAAGGATCCAGAGACCGGGAAATCGGCCCGAGCCAAAGTCTCAGCACCTTCCCCAGGATCTCACAAAGTTGCAACAACAAAAAGGAGGGGGGAGGAATAGGGAGAAGGGGGTGGGATGGGGATACGATCACGGGCGCAAGGTTTGGAGTTACAACTGTTTATTTAGTCCTTATTCTCACAGGGGGCGGGAGCTGCGCGGGAATGGGGGGCTGCAGGCAGCGATTTCGAAGCAAACACATGGGAGGGGGGCATGCGACTTTGTTTCCGGGAGCGGAGCTCCCCAGAGCCCGTGTGTGTCACTGCCAGTCTCCCGGGACCAAGGCGGAGCTCACAACAGGTGGGGAGGGG	365	14	chr3	71631010	71631374
FOXP1_29	FOXP1	>chr3:71003865-71633140	GGCCTGAGGATGGGCACATTCCTCGCTCCCGGTGCCTTATCGCTAGGCTCGCGCCACCCCGGCTGGCTCTTTGGGGACGGAGAACCCCTAGTGCCGCCTGGGGCTCTCCGGTGTCCCTGGACCCCGCGCCCGCGGCCGCCTCGACTTACCCGCGGAGTCCGGGGAGGGAGTAGGAGCGCCGCCTTCACGCCCGCGGAGGAGGCGCCGGCAGCACCATGGTCCCCGGCGCCGCTGCCGCTGCCCCCGGCCCGCTCGCTCGCTCGCCGCGCGCTCTCTTCCTCTTACAAACTTTCGGGTTCTGCAGTCGACAAGAAACCGGGGCGACCCTCAGCAAGTCTTCCCCGTGCAGGCTGGGGGGAACTGAAGGGGACGGGACGGGTGAGTAGGCCGAGGGGCCAG…	GGGTGAGTTTGTATTTTTTTATTTTTGT	CCTAAACTTATTAATTTCTCTCCCC	rev	CCTGGGCTTATTGATTTCTCTCCCCTAGGCGATCGTGGAGAGCGCAGAGAGAGGCGTGAAGGGGCCTACGGGCAGGCGATCTCGCCTCCTCACAGTCGCCACCGCCCCCGCCCCCATTTGACTTATGCAAATAAACCCAAAGGGTGCGGGCGCCGCCGGAGCTCCCTCCACCCGCGCGCCGGCCCGCAGCCCCCACCCATCCCAGAGCTGGGCCTCGACCCGGGGGGGAGAGGAAGAGAGGGGAGGGCTGGGGGAGATGCACGTGGAGCCTGGAGGTGGAAAGTAGTTGTTTTTTTTTTTCCATTTTTTTTCTCTTTTTCTTTCTTTCTTTTTTTTTTTTTGTGCTGGTTGTTGTTGTTGTTTAAAGTGGCGGAAACAAGACAGGAGGCGGCTTGGGAA…	435	11	chr3	71632289	71632723
