# Supplementary material for: FOXP1 inhibits cell growth and attenuates tumorigenicity of neuroblastoma
Source: BMC Cancer. 2014 Nov 18;14:840. doi: 10.1186/1471-2407-14-840 (PMC4251948; doi:10.1186/1471-2407-14-840)
Supplement: Supplementary file 2 — Additional file 2: Table S2: Genes up- or down-regulated after FOXP1 re-expression in IMR-32, CHP-212 and SK-N-BE(2) cells as determined by microarray gene expression analysis. (XLSX 438 KB) [file 12885_2014_5042_MOESM2_ESM.xlsx]

## Sheet: IMR-32
Supplementary Table S2
Genes regulated by FoxP1 in IMR-32 cells
ProbeID	Symbol	Protein	RefSeq Accession	Mean fold change	P Value
UKv4_A_23_P41789	SLC27A6	solute carrier family 27 (fatty acid transporter), member 6	NM_001017372	3.99715	0.357366
UKv4_A_23_P93442	SASH1	SAM and SH3 domain containing 1	NM_015278	0.0154644	4.52948e-05
UKv4_A_23_P51231	RUNX3	runt-related transcription factor 3	NM_001031680|NM_004350|NP_001026850|NP_004341	0.0424136	1.87449e-06
UKv4_A_23_P5300	CPS1	carbamoyl-phosphate synthetase 1, mitochondrial	NM_001875	3.77393	9.07931e-05
UKv4_A_24_P243373	PCDHB7	protocadherin beta 7	NM_018940	5.00915	0.000411302
UKv4_A_23_P143885	ARHGEF3	Rho guanine nucleotide exchange factor (GEF) 3	NM_001128615|NM_001128616|NM_019555|NP_001122087|NP_001122088|NP_062455	6.9346	3.64949e-09
UKv4_A_23_P312415	ADAMTSL1	ADAMTS-like 1	NM_052866	0.193917	0.00258595
UKv4_A_23_P102622	MATN4	matrilin 4	NM_003833|NM_030590|NM_030592|NP_003824|NP_085080|NP_085095	0.272458	0.000427215
UKv4_A_23_P6651	C3orf63	chromosome 3 open reading frame 63	NM_015224	0.0258276	2.88614e-05
UKv4_A_23_P208293	PVRL2	poliovirus receptor-related 2 (herpesvirus entry mediator B)	NM_001042724	55.3354	0.360658
UKv4_A_23_P316460	C7orf29	chromosome 7 open reading frame 29	NM_138434	0.236802	0.000634903
UKv4_A_24_P865226	LOC440356	hypothetical gene supported by AK131031; BC070380		2.49019	1.28649e-07
UKv4_A_32_P76247	HSPB1	heat shock 27kDa protein 1	NM_001540	4.16103	5.25208e-06
UKv4_A_23_P48951	MFGE8	milk fat globule-EGF factor 8 protein	NM_005928	0.437375	0.000191269
UKv4_A_23_P84154	ARHGAP15	Rho GTPase activating protein 15	NM_018460	2.24745	0.372288
UKv4_A_23_P321630	TRMT5	TRM5 tRNA methyltransferase 5 homolog (S. cerevisiae)	NM_020810|NP_065861	0.462385	0.00110843
UKv4_A_32_P14610	PDLIM5	PDZ and LIM domain 5	NM_006457	5.20233	5.90027e-05
UKv4_A_23_P370684	TIGD4	tigger transposable element derived 4	NM_145720	0.367206	0.0311129
UKv4_A_23_P43164	SULF1	sulfatase 1	NM_015170	10.7534	0.00124582
UKv4_A_23_P388200	KDELC2	KDEL (Lys-Asp-Glu-Leu) containing 2	NM_153705|NP_714916	3.23136	0.0010851
UKv4_A_24_P162211	LSS	lanosterol synthase (2,3-oxidosqualene-lanosterol cyclase)	NM_001001438	0.348157	3.22244e-05
UKv4_A_23_P157809	LTB4DH	leukotriene B4 12-hydroxydehydrogenase	NM_012212	0.00912441	0.000566797
UKv4_A_23_P202881	FEZ1	fasciculation and elongation protein zeta 1 (zygin I)	NM_005103|NM_022549|NP_005094|NP_072043	0.0444441	5.12618e-06
UKv4_A_23_P94838	RYR3	ryanodine receptor 3	NM_001036	0.454569	0.0848595
UKv4_A_24_P369232	CCDC3	coiled-coil domain containing 3	NM_031455|NP_113643	0.423082	7.43938e-05
UKv4_A_32_P132827	OPHN1	oligophrenin 1		18.7381	0.000201009
UKv4_A_23_P166686	AMOTL2	angiomotin like 2	NM_016201|NP_057285	2.65977	9.11923e-06
UKv4_A_23_P502980	DGKH	diacylglycerol kinase, eta	NM_152910	4.0686	8.70731e-05
UKv4_A_24_P152188	PRICKLE2	prickle homolog 2 (Drosophila)	NM_198859	0.310692	0.00659572
UKv4_A_23_P390032	TMEM20	transmembrane protein 20	NM_153226	2.00557	0.0044174
UKv4_A_23_P385771	PAOX	polyamine oxidase (exo-N4-amino)	NM_152911	2.3097	0.00136015
UKv4_A_23_P67355	PRRG2	proline rich Gla (G-carboxyglutamic acid) 2	NM_000951|NP_000942	2.27056	0.178186
UKv4_A_23_P24433	CTSF	cathepsin F	NM_003793	0.00157228	1.37681e-05
UKv4_A_24_P40978	CYHR1	cysteine/histidine-rich 1	NM_001129888|NM_032687|NM_138496|NP_001123360|NP_116076|NP_612505	2.51367	0.0113538
UKv4_A_32_P142440	PCSK9	proprotein convertase subtilisin/kexin type 9	NM_174936|NP_777596	0.236829	0.05637
UKv4_A_23_P59582	SEMA3E	sema domain, immunoglobulin domain (Ig), short basic domain, secreted, (semaphorin) 3E	NM_012431	0.323883	0.00409762
UKv4_A_24_P270674	CES7	carboxylesterase 7	NM_145024	0.497838	0.414434
UKv4_A_32_P110433	CYP20A1	cytochrome P450, family 20, subfamily A, polypeptide 1		2.06736	0.000492857
UKv4_A_24_P739344	NOX4	NADPH oxidase 4	NM_016931	2.5959	5.43922e-06
UKv4_A_23_P101246	LOC147645	hypothetical protein LOC147645	XM_937000	0.402029	0.000186194
UKv4_A_23_P109072	SALL4	sal-like 4 (Drosophila)	NM_020436	0.029007	1.78849e-05
UKv4_A_23_P75529	PKNOX2	PBX/knotted 1 homeobox 2	NM_022062|NP_071345	0.445788	0.00027824
UKv4_A_23_P31755	CRH	corticotropin releasing hormone	NM_000756	28.4134	0.000473115
UKv4_A_23_P416178	CCDC136	coiled-coil domain containing 136	NM_022742	0.378333	1.41399e-05
UKv4_A_23_P215765	NRCAM	neuronal cell adhesion molecule	NM_001037132|NM_001037133|NM_005010|NP_001032209|NP_001032210|NP_005001	0.200204	8.46084e-05
UKv4_A_32_P78101	IGSF21	immunoglobin superfamily, member 21	NM_032880|NP_116269	174.934	0.00326661
UKv4_A_24_P937317	IL31	interleukin 31	NM_001014336	2.61814	0.375892
UKv4_A_23_P213336	FGF1	fibroblast growth factor 1 (acidic)	NM_000800	5.3325	0.0157959
UKv4_A_32_P205624	SHC2	SHC (Src homology 2 domain containing) transforming protein 2	NM_012435	3.05974	0.000851647
UKv4_A_23_P324327	GPRC5B	G protein-coupled receptor, family C, group 5, member B	NM_016235	0.246302	1.66134e-05
UKv4_A_24_P408704	DOCK2	dedicator of cytokinesis 2	NM_004946	0.207668	0.359194
UKv4_A_23_P356616	ABTB2	ankyrin repeat and BTB (POZ) domain containing 2	NM_145804	0.40723	3.79746e-05
UKv4_A_23_P377750	FGF10	fibroblast growth factor 10	NM_004465	0.0793885	1.23112e-06
UKv4_A_23_P153155	GALR1	galanin receptor 1	NM_001480|NP_001471	41.703	1.42987e-05
UKv4_A_23_P121545	GPM6A	glycoprotein M6A	NM_201591	0.201874	1.05151e-05
UKv4_Hs432648.1	HSPA2	heat shock 70kDa protein 2	NM_021979|NP_068814	2.87427	0.0012461
UKv4_A_23_P128447	LRRK2	leucine-rich repeat kinase 2	NM_198578	0.318992	0.0206634
UKv4_A_23_P6422	RFPL3	ret finger protein-like 3	NM_006604	3.14895	0.0806951
UKv4_A_24_P274928	ZNF703	zinc finger protein 703	NM_025069	0.349943	0.0991933
UKv4_A_24_P517252	PRCD	progressive rod-cone degeneration	NM_001077620	2.97929	6.6475e-05
UKv4_A_24_P185689	ACSS1	acyl-CoA synthetase short-chain family member 1	NM_032501	0.424501	0.000525654
UKv4_A_24_P261470	NRXN2	neurexin 2	NM_015080|NM_138732|NM_138734|NP_055895|NP_620060|NP_620063	0.450521	0.00196681
UKv4_A_23_P251043	C20orf39	chromosome 20 open reading frame 39	NM_024893	0.248555	2.79004e-05
UKv4_A_23_P14774	CTSH	cathepsin H	NM_148979	0.0909995	0.000529414
UKv4_A_23_P385105	PLCD4	phospholipase C, delta 4	NM_032726|NP_116115	35.1897	0.000407758
UKv4_A_23_P214168	COL12A1	collagen, type XII, alpha 1	NM_004370	5.02718	0.0132342
UKv4_A_23_P42975	PRKAR2B	protein kinase, cAMP-dependent, regulatory, type II, beta	NM_002736|NP_002727	2.59949	0.000166631
UKv4_A_23_P116512	FLJ14213	hypothetical protein FLJ14213	NM_024841	0.441066	0.210689
UKv4_A_23_P87902	DYRK4	dual-specificity tyrosine-(Y)-phosphorylation regulated kinase 4	NM_003845	4.28821	1.20523e-05
UKv4_A_23_P82026	POU3F2	POU class 3 homeobox 2	NM_005604|NP_005595	0.0472069	1.3496e-07
UKv4_A_23_P19291	TUBB2A	tubulin, beta 2A	NM_001069	0.455091	0.00151052
UKv4_A_24_P930963	LOC650392	hypothetical protein LOC650392		0.0178999	0.00595374
UKv4_A_24_P158718	DTX4	deltex 4 homolog (Drosophila)	XM_166213	0.487585	0.345334
UKv4_A_23_P114826	MRPS15	mitochondrial ribosomal protein S15	NM_031280	0.423528	0.000311398
UKv4_A_24_P914688	GRIA2	glutamate receptor, ionotropic, AMPA 2	NM_000826	5.22804	0.00627774
UKv4_A_23_P111240	PHACTR2	phosphatase and actin regulator 2	NM_001100164|NM_001100165|NM_001100166|NM_014721|NP_001093634|NP_001093635|NP_001093636|NP_055536	0.357337	0.00558672
UKv4_A_23_P315571	RFTN1	raftlin, lipid raft linker 1	NM_015150|NP_055965	4.88777	0.000305772
UKv4_A_23_P108200	RAB3A	RAB3A, member RAS oncogene family	NM_002866|NP_002857	0.407366	0.00736379
UKv4_A_24_P113131	BZRAP1	benzodiazapine receptor (peripheral) associated protein 1	NM_004758|NM_024418|NP_004749|NP_077729	0.0300598	0.0272429
UKv4_A_23_P431388	SPOCD1	SPOC domain containing 1	NM_144569|NP_653170	0.333694	0.0646791
UKv4_A_23_P204913	RNF17	ring finger protein 17	NM_031277	3.68456	0.360341
UKv4_A_23_P323094	PHC1	polyhomeotic homolog 1 (Drosophila)	NM_004426	0.482958	0.00540146
UKv4_A_23_P22647	FAM155B	family with sequence similarity 155, member B	NM_015686|NP_056501	0.286817	0.00372485
UKv4_A_24_P364057	C11orf70	chromosome 11 open reading frame 70	NM_032930	0.244242	6.61295e-05
UKv4_A_23_P207245	TEKT3	tektin 3	NM_031898	0.111332	0.0154265
UKv4_A_32_P173298	SF3B3	splicing factor 3b, subunit 3, 130kDa	NM_012426|NP_036558	2.06034	0.00231702
UKv4_A_23_P252052	FILIP1L	filamin A interacting protein 1-like	NM_001042459|NM_014890|NM_182909|NP_001035924|NP_055705|NP_878913	4.89975	0.00496253
UKv4_A_23_P60837	PDE3A	phosphodiesterase 3A, cGMP-inhibited	NM_000921	4.4122	9.36122e-05
UKv4_A_32_P188953	C21orf34	chromosome 21 open reading frame 34	NM_001005732	2.52096	0.00042759
UKv4_A_23_P20275	PLEKHF2	pleckstrin homology domain containing, family F (with FYVE domain) member 2	NM_024613|NP_078889	3.42815	0.000205799
UKv4_A_24_P400324	THSD7A	thrombospondin, type I, domain containing 7A	NM_015204|NP_056019	3.85368	0.000126705
UKv4_A_23_P40611	TCN2	transcobalamin II; macrocytic anemia	NM_000355	0.41316	0.01913
UKv4_A_23_P159076	SLC17A8	solute carrier family 17 (sodium-dependent inorganic phosphate cotransporter), member 8	NM_139319	3.52339	0.0014987
UKv4_A_23_P14986	HSD11B2	hydroxysteroid (11-beta) dehydrogenase 2	NM_000196	0.109228	0.00213668
UKv4_A_23_P418961	CRX	cone-rod homeobox	NM_000554|NP_000545	2.5246	0.279711
UKv4_A_24_P205268	KIAA0323	KIAA0323	NM_015299	0.352468	0.000101391
UKv4_A_24_P344516	ZNF702	zinc finger protein 702	NM_024924	0.463589	0.0292785
UKv4_A_24_P370042	FAM59A	family with sequence similarity 59, member A	NM_022751|NP_073588	7.52177	6.29186e-05
UKv4_A_23_P16275	TSKS	testis-specific kinase substrate	NM_021733	0.420769	0.00867674
UKv4_A_23_P90419	PBX4	pre-B-cell leukemia homeobox 4	NM_025245	0.334491	0.000223865
UKv4_A_23_P67847	GALNT14	UDP-N-acetyl-alpha-D-galactosamine:polypeptide N-acetylgalactosaminyltransferase 14 (GalNAc-T14)	NM_024572	2.12064	0.0193069
UKv4_A_23_P259003	PEX5L	peroxisomal biogenesis factor 5-like	NM_016559	2.25069	0.0189669
UKv4_A_23_P7528	DPYSL3	dihydropyrimidinase-like 3	NM_001387|NP_001378	0.485769	0.0185089
UKv4_A_24_P335781	ADCYAP1	adenylate cyclase activating polypeptide 1 (pituitary)	NM_001117	0.441696	0.00990022
UKv4_A_23_P163475	FLJ43339	FLJ43339 protein	NM_207380	2.04712	0.00177987
UKv4_Hs432607.13	PSMB2	proteasome (prosome, macropain) subunit, beta type, 2	NM_002794|NP_002785	0.367901	0.0101973
UKv4_A_32_P226907	LOC284112	hypothetical protein LOC284112		2.38244	0.000166691
UKv4_A_23_P353014	CACNA2D4	calcium channel, voltage-dependent, alpha 2/delta subunit 4	NM_172364	2.08186	0.0919471
UKv4_A_23_P250231	ANKRD7	ankyrin repeat domain 7	NM_001077708|NM_019644|NP_001071176|NP_062618	3.56998	3.28405e-06
UKv4_A_23_P151595	CPNE6	copine VI (neuronal)	NM_006032	0.437497	0.000868169
UKv4_A_23_P316121	NXPH2	neurexophilin 2	NM_007226	3.35442	0.100461
UKv4_A_24_P221903	C21orf30	chromosome 21 open reading frame 30		3.62465	0.00017101
UKv4_A_23_P25253	DERA	2-deoxyribose-5-phosphate aldolase homolog (C. elegans)	NM_015954|NP_057038	2.42376	0.000687096
UKv4_A_32_P127779	NHEDC1	Na+/H+ exchanger domain containing 1	NM_139173	2.92293	0.000269216
UKv4_Hs21035.1	GALNTL1	UDP-N-acetyl-alpha-D-galactosamine:polypeptide N-acetylgalactosaminyltransferase-like 1	NM_020692|NP_065743	0.344493	0.000454172
UKv4_A_23_P304897	BDKRB2	bradykinin receptor B2	NM_000623|NP_000614	4.25183	0.00349819
UKv4_A_23_P70827	KIAA1549	KIAA1549 protein	XM_371956	2.08491	0.000459207
UKv4_A_23_P94380	C9orf58	chromosome 9 open reading frame 58	NM_031426	0.373996	0.000873365
UKv4_A_23_P27795	SPINT2	serine peptidase inhibitor, Kunitz type, 2	NM_021102|NP_066925|XM_001720755|XM_001720786|XM_001722917|XP_001720807|XP_001720838|XP_001722969	0.198981	0.00711856
UKv4_A_23_P22565	FATE1	fetal and adult testis expressed 1	NM_033085	0.472178	0.343639
UKv4_A_32_P201417	RUTBC2	RUN and TBC1 domain containing 2	NM_001039948	0.143963	0.00173432
UKv4_A_24_P693986	LOC388610	hypothetical LOC388610	NM_001013642	0.266784	0.000298124
UKv4_A_32_P205241	GJA3	gap junction protein, alpha 3, 46kDa	NM_021954	2.28772	0.309374
UKv4_A_23_P7262	MARCH1	membrane-associated ring finger (C3HC4) 1		0.157088	3.44453e-05
UKv4_A_23_P4649	APOC1	apolipoprotein C-I	NM_001645	2.15482	1.90867e-05
UKv4_A_32_P339640	C20orf197	chromosome 20 open reading frame 197	NM_173644	0.373297	0.376691
UKv4_A_23_P91140	PECR	peroxisomal trans-2-enoyl-CoA reductase	NM_018441	2.04941	0.000927944
UKv4_A_23_P433132	KRTCAP3	keratinocyte associated protein 3	NM_173853	2.13435	0.0792933
UKv4_A_23_P53345	ARNTL2	aryl hydrocarbon receptor nuclear translocator-like 2	NM_020183	0.333292	0.00148685
UKv4_A_23_P14083	AMIGO2	adhesion molecule with Ig-like domain 2	NM_181847|NP_862830	0.0245685	6.77863e-05
UKv4_A_23_P121657	HS3ST1	heparan sulfate (glucosamine) 3-O-sulfotransferase 1	NM_005114|NP_005105	7.65758	0.00376473
UKv4_A_23_P91850	IL20RB	interleukin 20 receptor beta	NM_144717	0.365402	1.21138e-05
UKv4_A_23_P38696	DSC1	desmocollin 1	NM_004948	4.34941	0.315412
UKv4_A_32_P44394	AIM2	absent in melanoma 2	NM_004833	19.4552	1.05876e-05
UKv4_A_23_P12018	SYT11	synaptotagmin XI	NM_152280|NP_689493	2.37013	0.000393877
UKv4_Hs49573.3	FLJ44606	hypothetical gene supported by AK126569	XM_001722994|XM_932789|XM_943643|XP_001723046|XP_937882|XP_948736	0.366823	0.000802018
UKv4_A_24_P333901	KIAA0467	KIAA0467	NM_015284	0.414976	2.05399e-06
UKv4_A_24_P743907	DNM1L	dynamin 1-like		2.23664	1.09571e-05
UKv4_A_23_P91970	AADACL2	arylacetamide deacetylase-like 2	NM_207365	0.192974	0.354849
UKv4_A_23_P118313	GABARAPL2	GABA(A) receptor-associated protein-like 2	NM_007285	2.00962	1.42869e-06
UKv4_A_23_P112016	DLC1	deleted in liver cancer 1	NM_006094|NM_024767|NM_182643|NP_006085|NP_079043|NP_872584	25.6593	5.71728e-06
UKv4_A_23_P215096	UBE2H	ubiquitin-conjugating enzyme E2H (UBC8 homolog, yeast)	NM_003344	4.00321	1.15426e-06
UKv4_A_23_P64611	P2RY6	pyrimidinergic receptor P2Y, G-protein coupled, 6	NM_004154|NM_176796|NM_176797|NM_176798|NP_004145|NP_789766|NP_789767|NP_789768	2.47934	0.00451097
UKv4_A_23_P56787	CNTNAP5	contactin associated protein-like 5	NM_130773	3.87568	0.0651922
UKv4_A_23_P202448	CXCL12	chemokine (C-X-C motif) ligand 12 (stromal cell-derived factor 1)	NM_000609|NM_001033886|NM_199168|NP_000600|NP_001029058|NP_954637	0.121474	2.22603e-06
UKv4_A_23_P210577	C20orf175	chromosome 20 open reading frame 175	NM_080829	6.36701	0.00424062
UKv4_Hs446389.2	ITPR1	inositol 1,4,5-triphosphate receptor, type 1	NM_001099952|NM_002222|NP_001093422|NP_002213	303.572	0.354201
UKv4_A_23_P5813	SOCS5	suppressor of cytokine signaling 5	NM_144949	2.0846	0.00196701
UKv4_A_24_P51080	FLJ42709	hypothetical gene supported by AK124699	NR_015369|NR_021490|NR_021491|XM_499008|XM_943794|XP_499008|XP_948887	3.68746	0.0336483
UKv4_A_23_P202004	PRTFDC1	phosphoribosyl transferase domain containing 1	NM_020200|NP_064585	3.84408	1.97028e-05
UKv4_A_23_P140316	GPR137C	G protein-coupled receptor 137C	XM_290615	2.86628	0.00114652
UKv4_A_23_P32414	RP6-213H19.1	serine/threonine protein kinase MST4	NM_016542	6.87538	1.20222e-08
UKv4_A_23_P212061	MME	membrane metallo-endopeptidase	NM_007289	0.180021	7.62611e-07
UKv4_A_24_P395610	GAS7	growth arrest-specific 7	NM_201433	0.403928	0.00331861
UKv4_A_23_P23947	MAP3K8	mitogen-activated protein kinase kinase kinase 8	NM_005204|NP_005195	4.52834	0.000173154
UKv4_A_24_P602507	LOC123688	similar to RIKEN cDNA C630028N24 gene	NM_001013619	0.406223	0.0386892
UKv4_A_23_P372356	C15orf32	chromosome 15 open reading frame 32	NM_153040	0.136292	0.000696726
UKv4_A_32_P136269	NSUN7	NOL1/NOP2/Sun domain family, member 7	NM_024677|NP_078953	8.2309	0.000295544
UKv4_A_23_P407840	FNDC1	fibronectin type III domain containing 1	NM_032532	2.40464	0.466666
UKv4_A_23_P62173	TEX13A	testis expressed 13A	NM_031274	2.26117	0.025005
UKv4_A_23_P93737	DYNC1I1	dynein, cytoplasmic 1, intermediate chain 1	NM_004411	3.70849	0.000530708
UKv4_A_24_P206624	FGFR2	fibroblast growth factor receptor 2 (bacteria-expressed kinase, keratinocyte growth factor receptor, craniofacial dysostosis 1, Crouzon syndrome, Pfeiffer syndrome, Jackson-Weiss syndrome)	NM_022970	0.0529409	5.93067e-05
UKv4_A_23_P414654	RAB37	RAB37, member RAS oncogene family	NM_175738	71.0403	3.11563e-05
UKv4_A_23_P105619	TMEM116	transmembrane protein 116	NM_138341	2.05358	0.00106946
UKv4_A_23_P133068	ANK2	ankyrin 2, neuronal	NM_001127493|NM_001148|NM_020977|NP_001120965|NP_001139|NP_066187	2.02712	1.69744e-06
UKv4_A_23_P92467	GPR103	G protein-coupled receptor 103	NM_198179	0.246922	0.338631
UKv4_A_24_P928510	THEM4	thioesterase superfamily member 4	NM_053055	0.234404	0.00232103
UKv4_A_23_P200443	SHC1	SHC (Src homology 2 domain containing) transforming protein 1	NM_001130040|NM_001130041|NM_003029|NM_183001|NP_001123512|NP_001123513|NP_003020|NP_892113	3.12995	0.00313908
UKv4_A_23_P7250	CDS1	CDP-diacylglycerol synthase (phosphatidate cytidylyltransferase) 1	NM_001263	2.08282	0.0126781
UKv4_A_23_P201711	S100A6	S100 calcium binding protein A6	NM_014624|NP_055439	0.00962098	0.000175921
UKv4_A_23_P137484	L1TD1	LINE-1 type transposase domain containing 1	NM_019079	2.83422	0.0569366
UKv4_A_23_P33123	SPOCK3	sparc/osteonectin, cwcv and kazal-like domains proteoglycan (testican) 3	NM_016950	9.61645	7.67769e-05
UKv4_A_24_P336983	CAPN13	calpain 13	NM_144575	2.12542	0.0138825
UKv4_A_24_P135319	CGNL1	cingulin-like 1	NM_032866	0.3291	0.00137353
UKv4_A_32_P30905	WDFY4	WDFY family member 4		0.422414	0.00363939
UKv4_A_23_P149019	BAI2	brain-specific angiogenesis inhibitor 2	NM_001703|NP_001694	0.190263	0.00661934
UKv4_A_23_P110196	HERC5	hect domain and RLD 5	NM_016323	0.0314011	0.00210151
UKv4_A_23_P80040	PROCR	protein C receptor, endothelial (EPCR)	NM_006404	0.431414	0.017153
UKv4_A_23_P3592	HSF4	heat shock transcription factor 4	NM_001040667|NM_001538|NP_001035757|NP_001529	0.240267	0.00992322
UKv4_A_23_P77212	IQCH	IQ motif containing H	NM_022784	0.283469	1.2857e-05
UKv4_A_23_P374782	SH3KBP1	SH3-domain kinase binding protein 1	NM_001024666|NM_031892|NP_001019837|NP_114098	0.269002	0.00018031
UKv4_A_23_P499	B3GALT2	UDP-Gal:betaGlcNAc beta 1,3-galactosyltransferase, polypeptide 2	NM_003783	10.6288	5.38201e-06
UKv4_A_23_P108911	TRIM54	tripartite motif-containing 54	NM_187841	4.18041	0.0155628
UKv4_A_24_P921366	CALD1	caldesmon 1	NM_033138	2.3669	0.000828883
UKv4_A_23_P60166	DEPDC6	DEP domain containing 6	NM_022783	8.16987	3.9097e-05
UKv4_A_23_P153616	MADCAM1	mucosal vascular addressin cell adhesion molecule 1	NM_130760	2.18527	0.0664784
UKv4_A_23_P146855	MPPED1	metallophosphoesterase domain containing 1	NM_001044370	0.346563	0.000268025
UKv4_A_23_P8013	HIST1H2BL	histone cluster 1, H2bl	NM_003519	2.26055	0.00297261
UKv4_A_24_P181295	C14orf37	chromosome 14 open reading frame 37	NM_001001872	0.182948	0.096127
UKv4_A_24_P340036	RNF128	ring finger protein 128	NM_194463	2.31774	0.35338
UKv4_A_23_P89073	ZNF23	zinc finger protein 23 (KOX 16)	NM_145911	2.10132	0.000626637
UKv4_A_24_P48898	APOL2	apolipoprotein L, 2	NM_145637	3.22999	4.55428e-06
UKv4_A_23_P1682	TMEM45B	transmembrane protein 45B	NM_138788	0.0727857	0.000879662
UKv4_A_23_P136978	SRPX2	sushi-repeat-containing protein, X-linked 2	NM_014467	2.40861	6.64273e-05
UKv4_A_24_P601816	LOC349408	hypothetical protein LOC349408		4.80853	0.358724
UKv4_A_24_P130962	TOR3A	torsin family 3, member A	NM_022371	0.417074	0.00619704
UKv4_A_23_P32577	DACH1	dachshund homolog 1 (Drosophila)	NM_004392|NM_080759|NM_080760|NP_004383|NP_542937|NP_542938	0.114939	0.00153861
UKv4_A_23_P128698	SPRY2	sprouty homolog 2 (Drosophila)	NM_005842|NP_005833	0.428151	0.0010704
UKv4_A_32_P175567	VCAM1	vascular cell adhesion molecule 1	NM_001078|NM_080682|NP_001069|NP_542413	2.41009	0.392061
UKv4_A_32_P177955	LOC441461	hypothetical gene supported by BC030123	XM_499157	2.36486	0.0306749
UKv4_A_24_P141005	SYPL1	synaptophysin-like 1	NM_182715	2.64352	0.000124546
UKv4_A_24_P98021	MAP7	microtubule-associated protein 7	NM_003980|NP_003971	13.4396	0.000168778
UKv4_Hs75106.2	CLU	clusterin	NM_001831|NM_203339|NP_001822|NP_976084	3.49929	0.00226975
UKv4_A_32_P453321	MGC33556	hypothetical LOC339541	NM_001004307	2.48482	0.0717066
UKv4_A_23_P384044	CNIH3	cornichon homolog 3 (Drosophila)	NM_152495	0.263757	0.000424471
UKv4_A_23_P397320	JSRP1	junctional sarcoplasmic reticulum protein 1	NM_144616	0.0409248	0.00827475
UKv4_A_24_P331830	RP1-21O18.1	kazrin	NM_001017999|NM_001018000|NM_001018001|NM_015209|NM_201628|NP_001017999|NP_001018000|NP_001018001|NP_056024|NP_963922	0.392119	0.000858136
UKv4_A_23_P131202	HES6	hairy and enhancer of split 6 (Drosophila)	NM_018645	0.360881	0.00247586
UKv4_A_23_P154208	NAGK	N-acetylglucosamine kinase	NM_017567|NP_060037	2.60688	0.0183656
UKv4_A_24_P764598	PTP4A2	protein tyrosine phosphatase type IVA, member 2	NM_080392	0.437286	0.00025507
UKv4_A_23_P364613	C10orf65	chromosome 10 open reading frame 65	NM_138413	3.88313	0.0102125
UKv4_A_23_P434430	ZNF439	zinc finger protein 439	NM_152262	0.47531	0.0324956
UKv4_A_23_P252155	STRBP	spermatid perinuclear RNA binding protein	NM_018387	0.484084	0.00061777
UKv4_A_24_P585770	GNAQ	guanine nucleotide binding protein (G protein), q polypeptide	NM_002072|NP_002063	2.17295	0.000944749
UKv4_A_23_P47168	FLRT1	fibronectin leucine rich transmembrane protein 1	NM_013280	0.405261	0.0216187
UKv4_A_23_P310972	PCDHGB1	protocadherin gamma subfamily B, 1	NM_032095	4.0061	4.38425e-05
UKv4_A_32_P68050	NEK1	NIMA (never in mitosis gene a)-related kinase 1	NM_012224	3.29148	0.000167855
UKv4_A_23_P342709	FBXO15	F-box protein 15	NM_152676	2.97395	0.000159295
UKv4_A_24_P342312	ODZ4	odz, odd Oz/ten-m homolog 4 (Drosophila)	NM_001098816|NP_001092286	0.429126	0.00112756
UKv4_A_23_P386478	TNIP3	TNFAIP3 interacting protein 3	NM_024873	3.86576	0.40765
UKv4_A_24_P915692	PHLDA1	pleckstrin homology-like domain, family A, member 1	NM_007350	4.4681	0.0115936
UKv4_A_24_P298224	NAP5	Nck-associated protein 5	NM_207481	2.27043	0.000803487
UKv4_A_23_P381017	WBSCR27	Williams Beuren syndrome chromosome region 27	NM_152559	2.33474	0.000326317
UKv4_A_32_P181297	ST7OT1	ST7 overlapping transcript 1 (antisense non-coding RNA)	NR_002330	3.9503	0.0105371
UKv4_A_23_P352799	NPW	neuropeptide W	XM_496111	0.00553911	0.000233013
UKv4_A_23_P54709	RAB26	RAB26, member RAS oncogene family	NM_014353|NP_055168	0.300965	0.066495
UKv4_A_23_P258493	LMNB1	lamin B1	NM_005573|NP_005564	0.489093	0.0542411
UKv4_A_23_P83328	ENG	endoglin (Osler-Rendu-Weber syndrome 1)	NM_000118|NM_001114753|NP_000109|NP_001108225	2.01686	0.0301538
UKv4_A_23_P151166	HVCN1	hydrogen voltage-gated channel 1	NM_032369	2.74127	0.00600365
UKv4_A_32_P49764	LOC728176	hypothetical protein LOC728176	XM_001126762	0.196267	0.0726952
UKv4_A_23_P110585	PRELID2	PRELI domain containing 2	NM_138492	0.470134	0.0166727
UKv4_A_23_P12686	GFRA1	GDNF family receptor alpha 1	NM_005264	21.8577	0.00238324
UKv4_A_23_P409623	PPFIBP2	PTPRF interacting protein, binding protein 2 (liprin beta 2)	NM_003621	5.02563	0.000702473
UKv4_A_23_P366453	KHDRBS2	KH domain containing, RNA binding, signal transduction associated 2	NM_152688	2.37373	0.231657
UKv4_A_23_P111672	TES	testis derived transcript (3 LIM domains)	NM_152829	24.9127	4.13426e-07
UKv4_A_23_P254863	MGC42105	hypothetical protein MGC42105	NM_153361	0.177965	0.00384344
UKv4_A_23_P208167	FPRL2	formyl peptide receptor-like 2	NM_002030	2.59724	0.2818
UKv4_A_23_P211926	WNT5A	wingless-type MMTV integration site family, member 5A	NM_003392|NP_003383	0.214782	0.00287479
UKv4_A_23_P501822	JUP	junction plakoglobin	NM_002230|NM_021991|NP_002221|NP_068831	2.63944	0.00456312
UKv4_A_23_P99253	LIN7A	lin-7 homolog A (C. elegans)	NM_004664|NP_004655	2.24511	0.00235001
UKv4_A_23_P202206	GSTO2	glutathione S-transferase omega 2	NM_183239	14.3964	5.85855e-07
UKv4_A_23_P302038	POU4F2	POU domain, class 4, transcription factor 2	NM_004575	2.05524	0.308384
UKv4_A_23_P259621	LAT2	linker for activation of T cells family, member 2	NM_032463	2.28839	0.00421819
UKv4_A_23_P27279	NEDD4L	neural precursor cell expressed, developmentally down-regulated 4-like	NM_015277	0.353192	0.000158662
UKv4_A_23_P371824	TUFT1	tuftelin 1	NM_020127	3.59002	4.25807e-06
UKv4_A_24_P913819	C1orf168	chromosome 1 open reading frame 168	NM_001004303	0.411899	0.178441
UKv4_A_23_P136671	UGT2B7	UDP glucuronosyltransferase 2 family, polypeptide B7	NM_001074|NP_001065	2.27809	0.249159
UKv4_A_23_P26847	SOX9	SRY (sex determining region Y)-box 9 (campomelic dysplasia, autosomal sex-reversal)	NM_000346	0.128925	4.05788e-05
UKv4_A_32_P5040	NOTCH2NL	Notch homolog 2 (Drosophila) N-terminal like	NM_203458|NP_982283	6.07269	0.0015431
UKv4_A_23_P330727	PDDC1	Parkinson disease 7 domain containing 1	NM_182612	0.434785	0.0501226
UKv4_A_23_P88767	PLA2G10	phospholipase A2, group X	NM_003561	4.73316	0.0106485
UKv4_A_23_P91334	HSPA12B	heat shock 70kD protein 12B	NM_052970	0.0909021	0.012111
UKv4_A_23_P141893	FLJ40125	hypothetical protein FLJ40125	NM_001080401	2.34728	0.0272072
UKv4_A_23_P324813	BCL6B	B-cell CLL/lymphoma 6, member B (zinc finger protein)	NM_181844	0.0861749	6.03563e-07
UKv4_A_24_P941557	FAM125B	family with sequence similarity 125, member B	NM_001011703	2.4237	0.0130185
UKv4_A_23_P138957	SNF1LK2	SNF1-like kinase 2	NM_015191|NP_056006	0.281472	2.8915e-07
UKv4_A_23_P310094	SYNPO2	synaptopodin 2	XM_942780	10.5499	0.000689948
UKv4_A_23_P105002	ROM1	retinal outer segment membrane protein 1	NM_000327|NP_000318	2.36284	1.63846e-05
UKv4_A_23_P139958	CDK8	cyclin-dependent kinase 8	NM_001260	0.463219	0.00957831
UKv4_A_23_P153971	SGPP2	sphingosine-1-phosphate phosphotase 2	NM_152386	5.75569	9.45029e-07
UKv4_A_23_P10182	ACOX2	acyl-Coenzyme A oxidase 2, branched chain	NM_003500|NP_003491	3.61857	0.00211215
UKv4_A_24_P177568	ZNF431	zinc finger protein 431	NM_133473	0.495592	0.0423561
UKv4_A_24_P379616	PLB1	phospholipase B1	NM_153021	2.77775	0.0361579
UKv4_A_23_P10232	BANK1	B-cell scaffold protein with ankyrin repeats 1	NM_017935	2.34689	0.037865
UKv4_A_23_P125596	RPS6KA6	ribosomal protein S6 kinase, 90kDa, polypeptide 6	NM_014496	2.59331	6.27784e-05
UKv4_A_32_P372721	PTCD3	Pentatricopeptide repeat domain 3	NM_017952|NP_060422	2.42703	4.62527e-05
UKv4_A_24_P216625	CYorf14	chromosome Y open reading frame 14	NR_001544	0.0302457	1.53299e-05
UKv4_A_23_P316612	GLIS1	GLIS family zinc finger 1	NM_147193	0.498034	0.197177
UKv4_A_23_P255672	ABLIM2	actin binding LIM protein family, member 2	NM_032432	0.379268	0.0727485
UKv4_A_24_P409519	PTPN5	protein tyrosine phosphatase, non-receptor type 5 (striatum-enriched)	NM_032781	0.337111	0.0161604
UKv4_A_23_P35564	SEC31B	SEC31 homolog B (S. cerevisiae)	NM_015490	0.44346	0.135449
UKv4_A_23_P81262	PCDHB4	protocadherin beta 4	NM_018938|NP_061761	10.8138	9.50072e-05
UKv4_Hs169047.1	NCAN	neurocan	NM_004386|NP_004377	0.351988	0.00360551
UKv4_A_23_P389588	TCF7L2	transcription factor 7-like 2 (T-cell specific, HMG-box)	NM_030756|NP_110383	2.14445	0.375733
UKv4_A_23_P347070	PAG1	phosphoprotein associated with glycosphingolipid microdomains 1	NM_018440|NP_060910	4.68831	2.17641e-06
UKv4_A_23_P78458	ZNF350	zinc finger protein 350	NM_021632|NP_067645	2.01691	3.32852e-05
UKv4_A_24_P313210	AMN	amnionless homolog (mouse)		0.20862	0.0519052
UKv4_A_23_P210176	ITGA6	integrin, alpha 6	NM_000210	0.478992	0.00659326
UKv4_Hs89925.5	CACNA1C	calcium channel, voltage-dependent, L type, alpha 1C subunit	NM_000719|NM_001129827|NM_001129829|NM_001129830|NM_001129831|NM_001129832|NM_001129833|NM_001129834|NM_001129835|NM_001129836|NM_001129837|NM_001129838|NM_001129839|NM_001129840|NM_001129841|NM_001129842|NM_001129843|NM_001129844|NM_001129846|NM_199460|NP_000710|NP_001123299|NP_001123301|NP_001123302|NP_001123303|NP_001123304|NP_001123305|NP_001123306|NP_001123307|NP_001123308|NP_001123309|NP_00…	6.67309	4.51683e-05
UKv4_A_24_P184799	COCH	coagulation factor C homolog, cochlin (Limulus polyphemus)	NM_004086|NP_004077	0.323309	3.69326e-05
UKv4_A_23_P17456	SIRPB1	signal-regulatory protein beta 1	NM_006065	2.07129	0.016636
UKv4_A_23_P167401	PCDHB11	protocadherin beta 11	NM_018931	6.99737	5.37649e-06
UKv4_A_32_P438767	NEUROG2	neurogenin 2	NM_024019	0.0495415	0.00225617
UKv4_A_23_P417921	DNAJC5G	DnaJ (Hsp40) homolog, subfamily C, member 5 gamma	NM_173650	2.02609	0.00180007
UKv4_A_32_P129269	KIAA1909	KIAA1909 protein	NM_052909	0.176265	5.96672e-06
UKv4_A_23_P385063	DNAJB6	DnaJ (Hsp40) homolog, subfamily B, member 6	NM_058246	2.23565	0.000786095
UKv4_A_23_P133142	ALPK1	alpha-kinase 1	NM_001102406|NM_025144|NP_001095876|NP_079420	0.488214	0.136349
UKv4_A_24_P339201	METRN	meteorin, glial cell differentiation regulator	NM_024042	0.131892	0.000267205
UKv4_A_24_P105191	HS6ST2	heparan sulfate 6-O-sulfotransferase 2	NM_147175	0.324367	0.000192716
UKv4_A_24_P45367	NPAL3	NIPA-like domain containing 3	NM_020448	0.0661616	0.00160751
UKv4_A_23_P502363	EYA1	eyes absent homolog 1 (Drosophila)	NM_000503	3.78383	0.0015035
UKv4_A_23_P136909	NSBP1	nucleosomal binding protein 1	NM_030763	2.0956	0.191436
UKv4_A_24_P89701	IMPDH1	IMP (inosine monophosphate) dehydrogenase 1	NM_000883|NM_001102605|NM_183243|NP_000874|NP_001096075|NP_899066	0.355615	0.01018
UKv4_A_23_P334308	KIAA0774	KIAA0774	NM_001033602	6.26197	1.00373e-05
UKv4_A_23_P44586	COX5A	cytochrome c oxidase subunit Va	NM_004255|NP_004246	0.486868	1.83707e-06
UKv4_A_23_P131176	LOC151146	hypothetical protein LOC151146		2.81356	0.00128067
UKv4_A_24_P222043	HMGA1	high mobility group AT-hook 1	NM_002131|NM_145899|NM_145901|NM_145902|NM_145903|NM_145904|NM_145905|NP_002122|NP_665906|NP_665908|NP_665909|NP_665910|NP_665911|NP_665912	0.436155	0.0191466
UKv4_A_24_P355649	FLI1	Friend leukemia virus integration 1	NM_002017|NP_002008	0.0234707	0.000635968
UKv4_A_23_P200940	PPIH	peptidylprolyl isomerase H (cyclophilin H)	NM_006347|NP_006338	0.430101	0.014929
UKv4_A_23_P34496	TMEM39B	transmembrane protein 39B	NM_018056|NP_060526	0.453936	7.00682e-05
UKv4_A_23_P34144	MAGEH1	melanoma antigen family H, 1	NM_014061|NP_054780	0.267564	0.000581587
UKv4_A_24_P117410	KLHDC7B	kelch domain containing 7B	NM_138433	2.89991	0.00192257
UKv4_A_32_P99100	PTPRK	protein tyrosine phosphatase, receptor type, K	NM_002844	125.92	0.00123904
UKv4_A_23_P145053	TUBE1	tubulin, epsilon 1	NM_016262|NP_057346	0.387225	0.00419627
UKv4_A_23_P209669	NRP2	neuropilin 2	NM_201266	4.57741	0.00386509
UKv4_A_32_P155016	CTXN1	cortexin 1	NM_206833	0.383318	0.00669917
UKv4_A_23_P307860	SVOPL	SVOP-like	NM_174959	0.178768	0.0160188
UKv4_A_24_P130959	KIAA1804	mixed lineage kinase 4	NM_032435	0.462785	0.0142069
UKv4_Hs16578.1	PDE5A	phosphodiesterase 5A, cGMP-specific	NM_001083|NM_033430|NM_033437|NP_001074|NP_236914|NP_246273	2.83021	0.00146715
UKv4_A_23_P301855	LSAMP	limbic system-associated membrane protein	NM_002338	2.44614	0.00480081
UKv4_A_23_P94338	ENPP2	ectonucleotide pyrophosphatase/phosphodiesterase 2	NM_001040092|NM_001130863|NM_006209|NP_001035181|NP_001124335|NP_006200	0.314481	0.0625085
UKv4_A_23_P352717	TMEM31	transmembrane protein 31	NM_182541	0.42282	0.000139285
UKv4_A_23_P389897	NGFR	nerve growth factor receptor (TNFR superfamily, member 16)	NM_002507|NP_002498	0.153186	0.0864054
UKv4_A_23_P18053	C3orf51	chromosome 3 open reading frame 51		0.179033	5.05481e-05
UKv4_A_23_P141335	ARHGAP27	Rho GTPase activating protein 27	NM_199282	2.00005	0.00677212
UKv4_A_23_P258410	WNT7A	wingless-type MMTV integration site family, member 7A	NM_004625|NP_004616	0.376778	0.447997
UKv4_A_23_P84000	CACNG2	calcium channel, voltage-dependent, gamma subunit 2	NM_006078|NP_006069	7.13483	1.72504e-05
UKv4_A_23_P256540	MRPL33	mitochondrial ribosomal protein L33	NM_004891|NM_145330|NP_004882|NP_663303	3.67925	1.84817e-07
UKv4_A_23_P145529	PKIB	protein kinase (cAMP-dependent, catalytic) inhibitor beta	NM_032471|NM_181794|NM_181795|NP_115860|NP_861459|NP_861460	0.100229	3.49524e-05
UKv4_A_24_P347378	ALOX5AP	arachidonate 5-lipoxygenase-activating protein	NM_001629	2.24266	0.0898267
UKv4_A_23_P510	PLD5	phospholipase D family, member 5	NM_152666	0.353702	0.000523006
UKv4_A_23_P44794	RAB3C	RAB3C, member RAS oncogene family	NM_138453|NP_612462	0.327029	0.0021508
UKv4_A_24_P858698	NFIX	nuclear factor I/X (CCAAT-binding transcription factor)	NM_002501	0.113531	0.000591114
UKv4_A_24_P3249	RARB	retinoic acid receptor, beta	NM_000965|NM_016152|NP_000956|NP_057236	0.290488	0.00238891
UKv4_A_23_P119362	EMP3	epithelial membrane protein 3	NM_001425	0.460082	0.114207
UKv4_A_23_P203882	MMP19	matrix metallopeptidase 19	NM_002429	0.364092	0.425033
UKv4_A_23_P86956	ADAMTS8	ADAM metallopeptidase with thrombospondin type 1 motif, 8	NM_007037|NP_008968	0.0613467	0.00317261
UKv4_A_24_P142343	HRNBP3	hypothetical protein LOC146713	NM_001082575	0.394164	0.0144712
UKv4_A_23_P80462	DCLK3	doublecortin-like kinase 3	NM_033403|NP_208382	0.0124391	0.000387647
UKv4_A_23_P65890	CIB2	calcium and integrin binding family member 2	NM_006383|NP_006374	0.394418	0.000340038
UKv4_A_23_P167030	PTHR1	parathyroid hormone receptor 1	NM_000316|NP_000307	4.61212	0.000786646
UKv4_A_23_P39898	CALCRL	calcitonin receptor-like	NM_005795|NP_005786	0.40621	0.27357
UKv4_A_23_P205959	ALDH1A3	aldehyde dehydrogenase 1 family, member A3	NM_000693	0.292092	0.000174625
UKv4_A_23_P15876	ALPK2	alpha-kinase 2	NM_052947	0.314884	0.0234703
UKv4_A_23_P137543	ZNF362	zinc finger protein 362	NM_152493|NP_689706	0.44033	5.88092e-06
UKv4_A_32_P178499	LOC388284	hypothetical gene supported by BC032064; BC041612	NM_001012984	0.495852	0.0032552
UKv4_A_24_P311917	BTN3A3	butyrophilin, subfamily 3, member A3	NM_006994|NM_197974|NP_008925|NP_932078	8.47866	0.000186983
UKv4_A_24_P265051	PLXNA4A	plexin A4, A		7.47763	3.54993e-05
UKv4_Hs432325.2	SH3YL1	SH3 domain containing, Ysc84-like 1 (S. cerevisiae)	NM_015677|NP_056492	2.01359	0.00103239
UKv4_A_23_P13822	STYK1	serine/threonine/tyrosine kinase 1	NM_018423	0.478918	0.357482
UKv4_A_23_P204801	SLC41A2	solute carrier family 41, member 2	NM_032148	4.22135	0.0146935
UKv4_A_23_P49254	HBQ1	hemoglobin, theta 1	NM_005331	0.438655	0.0188598
UKv4_A_23_P133656	LAMA4	laminin, alpha 4	NM_001105206|NM_001105207|NM_001105208|NM_001105209|NM_002290|NP_001098676|NP_001098677|NP_001098678|NP_001098679|NP_002281	0.454841	0.0110323
UKv4_A_23_P146456	CTSL2	cathepsin L2	NM_001333	2.64252	0.000327049
UKv4_A_23_P251075	CXorf6	chromosome X open reading frame 6	NM_005491	0.0421665	1.03748e-05
UKv4_A_23_P214156	SENP6	SUMO1/sentrin specific peptidase 6	NM_001100409|NM_015571|NP_001093879|NP_056386	2.11014	0.00753847
UKv4_A_24_P15391	LOC344167	similar to forkhead box I2	XM_001126001	0.486075	0.0035012
UKv4_A_23_P140057	TNFRSF19	tumor necrosis factor receptor superfamily, member 19	NM_018647	0.389687	0.401155
UKv4_A_23_P171074	ITM2A	integral membrane protein 2A	NM_004867	0.174271	0.342578
UKv4_A_23_P85441	IGSF9	immunoglobulin superfamily, member 9	NM_020789	0.266792	0.000118594
UKv4_A_23_P77993	C1QL1	complement component 1, q subcomponent-like 1	NM_006688	0.315487	4.13862e-06
UKv4_A_23_P372255	ITPKB	inositol 1,4,5-trisphosphate 3-kinase B	NM_002221	0.426421	0.0109652
UKv4_A_32_P168342	C6orf25	chromosome 6 open reading frame 25		0.488927	0.00186307
UKv4_A_32_P169406	LOC400043	hypothetical gene supported by BC009385		31.26	3.66018e-05
UKv4_A_23_P110122	CCNG2	cyclin G2	NM_004354	3.24442	0.00670372
UKv4_A_23_P120153	RNF149	ring finger protein 149	NM_173647	2.16209	0.000155896
UKv4_A_24_P6517	PLEKHG1	pleckstrin homology domain containing, family G (with RhoGef domain) member 1	NM_001029884	32.4475	5.19278e-06
UKv4_A_23_P84118	CDH18	cadherin 18, type 2	NM_004934|NP_004925	9.79331	0.00154679
UKv4_A_24_P649388	C21orf63	chromosome 21 open reading frame 63	NM_058187	0.485362	0.0273633
UKv4_A_23_P217319	FGF13	fibroblast growth factor 13	NM_004114|NM_033642|NP_004105|NP_378668	0.494027	0.0136528
UKv4_A_24_P566916	TncRNA	trophoblast-derived noncoding RNA	NR_002802	24.679	0.00838625
UKv4_A_23_P171107	CCNB3	cyclin B3	NM_033031	2.32695	7.65521e-05
UKv4_A_23_P1352	SFRP5	secreted frizzled-related protein 5	NM_003015	0.412098	0.0673929
UKv4_A_23_P212756	GRK4	G protein-coupled receptor kinase 4	NM_001004057	0.40398	0.000114784
UKv4_A_24_P365975	COL8A2	collagen, type VIII, alpha 2	NM_005202	0.160607	0.0440787
UKv4_A_24_P37253	LYPD6	LY6/PLAUR domain containing 6	NM_194317	0.206824	6.57762e-05
UKv4_A_23_P424578	FLJ30092	AF-1 specific protein phosphatase	XM_497354	2.49131	0.00340796
UKv4_A_23_P50217	ZNF671	zinc finger protein 671	NM_024833	279.868	6.92874e-07
UKv4_A_24_P51909	CPLX1	complexin 1	NM_006651	0.481508	0.00194677
UKv4_A_23_P129133	OCA2	oculocutaneous albinism II	NM_000275|NP_000266	0.185312	0.0429195
UKv4_A_23_P53450	KRT82	keratin 82	NM_033033	0.277169	0.389592
UKv4_A_24_P652318	PKM2	pyruvate kinase, muscle	NM_002654|NM_182470|NM_182471|NP_002645|NP_872270|NP_872271	0.499678	0.0371963
UKv4_A_23_P147423	ADAMTS9	ADAM metallopeptidase with thrombospondin type 1 motif, 9	NM_182920	2.05024	0.000103909
UKv4_A_24_P4736	ODF3	outer dense fiber of sperm tails 3	NM_053280	0.428439	0.139627
UKv4_A_24_P103264	UGT8	UDP glycosyltransferase 8 (UDP-galactose ceramide galactosyltransferase)	NM_003360	24.8423	2.92003e-05
UKv4_A_24_P182461	IGSF3	immunoglobulin superfamily, member 3	NM_001542	0.372453	0.00125022
UKv4_A_23_P118158	HS3ST2	heparan sulfate (glucosamine) 3-O-sulfotransferase 2	NM_006043|NP_006034	3.26529	0.00955392
UKv4_A_23_P423864	PHC2	polyhomeotic homolog 2 (Drosophila)	NM_004427|NM_198040|NP_004418|NP_932157	0.464894	2.41475e-05
UKv4_A_24_P924261	HERV-FRD	HERV-FRD provirus ancestral Env polyprotein	NM_207582	0.498877	0.271423
UKv4_A_24_P498652	KCNA1	potassium voltage-gated channel, shaker-related subfamily, member 1 (episodic ataxia with myokymia)	NM_000217	3.84729	0.343481
UKv4_A_24_P10137	C13orf15	chromosome 13 open reading frame 15	NM_014059|NP_054778	0.404529	0.000280453
UKv4_A_23_P82523	ABCB1	ATP-binding cassette, sub-family B (MDR/TAP), member 1	NM_000927|NP_000918	72.6894	0.000124249
UKv4_A_23_P116264	NRGN	neurogranin (protein kinase C substrate, RC3)	NM_006176	0.293876	0.000827263
UKv4_A_23_P58835	F2RL1	coagulation factor II (thrombin) receptor-like 1	NM_005242|NP_005233	2.38565	0.000333153
UKv4_A_23_P91414	C20orf160	chromosome 20 open reading frame 160	NM_080625	0.310349	0.000646435
UKv4_A_23_P151098	SPSB2	splA/ryanodine receptor domain and SOCS box containing 2	NM_032641	0.4433	0.000657825
UKv4_A_23_P372874	S100A13	S100 calcium binding protein A13	NM_005979	2.75098	9.25133e-05
UKv4_A_23_P74581	C1orf79	chromosome 1 open reading frame 79	XM_378848|XM_930434|XM_934809|XM_934810|XM_934811|XM_940389|XM_944565|XM_944566|XM_944567|XM_944569|XP_378848|XP_935527|XP_939902|XP_939903|XP_939904|XP_945482|XP_949658|XP_949659|XP_949660|XP_949662	0.283776	5.46848e-06
UKv4_A_23_P364567	CLRN1	clarin 1	NM_052995	2.53379	0.366299
UKv4_A_24_P271773	PCDHB17	protocadherin beta 17 pseudogene	NR_001280	0.360361	0.000703896
UKv4_A_23_P374339	HIF3A	hypoxia inducible factor 3, alpha subunit	NM_152794	0.165444	0.00916964
UKv4_A_23_P65472	RNASE11	ribonuclease, RNase A family, 11 (non-active)	NM_145250	0.374419	0.213296
UKv4_A_23_P216455	RLN2	relaxin 2	NM_005059	0.118049	0.00391756
UKv4_A_32_P61480	CASC2	cancer susceptibility candidate 2		0.454593	0.00740897
UKv4_A_24_P320727	KIAA1324L	KIAA1324-like	NM_152748	4.51253	4.14175e-05
UKv4_A_23_P34757	GPATCH2	G patch domain containing 2	NM_018040|NP_060510	0.31974	0.00267731
UKv4_A_23_P166526	RIBC2	RIB43A domain with coiled-coils 2	NM_015653	0.0442814	9.59265e-06
UKv4_A_32_P136351	SLITRK1	SLIT and NTRK-like family, member 1	NM_052910	9.35389	1.80835e-05
UKv4_A_23_P17316	C20orf58	chromosome 20 open reading frame 58	NM_152864	0.337428	0.00150708
UKv4_A_32_P64570	ANKRD15	ankyrin repeat domain 15	NM_153186	0.380321	0.0774584
UKv4_A_23_P125117	KLHDC8B	kelch domain containing 8B	NM_173546|NP_775817	0.395455	0.000340562
UKv4_A_23_P160273	LRRC7	leucine rich repeat containing 7	NM_020794	2.07397	0.0386103
UKv4_A_32_P65628	REG3G	regenerating islet-derived 3 gamma	NM_001008387	0.435258	0.358866
UKv4_A_24_P380196	CTNND2	catenin (cadherin-associated protein), delta 2 (neural plakophilin-related arm-repeat protein)	NM_001332|NP_001323	0.0383276	8.64708e-08
UKv4_A_24_P25234	MTL5	metallothionein-like 5, testis-specific (tesmin)	NM_001039656	0.39421	0.00178584
UKv4_A_23_P404481	S1PR1	sphingosine-1-phosphate receptor 1	NM_001400|NP_001391	6.64688	1.16615e-05
UKv4_A_24_P33989	EFCBP1	EF-hand calcium binding protein 1	NM_022351	0.44433	0.000907253
UKv4_A_23_P141447	RDM1	RAD52 motif 1	NM_145654	4.04045	7.98194e-06
UKv4_A_23_P346912	SPATA17	spermatogenesis associated 17	NM_138796	0.199013	4.00217e-06
UKv4_A_23_P201156	CADM3	cell adhesion molecule 3	NM_001127173|NM_021189|NP_001120645|NP_067012	2.31696	0.0116368
UKv4_A_23_P53390	PTPRB	protein tyrosine phosphatase, receptor type, B	NM_001109754|NM_002837|NP_001103224|NP_002828	10.926	0.00337492
UKv4_A_24_P313431	CBLN1	cerebellin 1 precursor	NM_004352|NP_004343	0.471187	0.00134178
UKv4_A_23_P200780	TGFBR3	transforming growth factor, beta receptor III	NM_003243|NP_003234	4.5511	0.00336088
UKv4_A_23_P303155	TMEM87B	transmembrane protein 87B	NM_032824	3.08563	0.00180373
UKv4_A_23_P65779	STRA6	stimulated by retinoic acid gene 6 homolog (mouse)	NM_022369|NP_071764	2.55979	0.00622256
UKv4_A_23_P49499	ST6GALNAC2	ST6 (alpha-N-acetyl-neuraminyl-2,3-beta-galactosyl-1,3)-N-acetylgalactosaminide alpha-2,6-sialyltransferase 2	NM_006456|NP_006447	2.02301	0.00279906
UKv4_Hs34853.1	ID4	inhibitor of DNA binding 4, dominant negative helix-loop-helix protein	NM_001546|NP_001537	0.0359018	0.0233553
UKv4_A_23_P91943	IL12A	interleukin 12A (natural killer cell stimulatory factor 1, cytotoxic lymphocyte maturation factor 1, p35)	NM_000882|NP_000873	3.37176	0.00385412
UKv4_A_23_P16252	KLK1	kallikrein 1	NM_002257	0.26272	0.0232532
UKv4_A_23_P83579	ARNT2	aryl-hydrocarbon receptor nuclear translocator 2	NM_014862	0.499815	5.56825e-05
UKv4_A_23_P75283	RBP4	retinol binding protein 4, plasma	NM_006744	0.00152136	0.355856
UKv4_A_23_P355405	CNTNAP4	contactin associated protein-like 4	NM_138994	3.09729	0.0296605
UKv4_A_24_P247026	DKFZp666G057	hypothetical protein DKFZp666G057	NM_001008226	0.469021	0.0842254
UKv4_A_23_P319027	HECW1	HECT, C2 and WW domain containing E3 ubiquitin protein ligase 1	NM_015052	3.21668	0.386624
UKv4_A_23_P215735	ST7	suppression of tumorigenicity 7	NM_018412|NM_021908|NP_060882|NP_068708	2.70031	0.00466632
UKv4_A_23_P56404	EN1	engrailed homeobox 1	NM_001426	0.49299	0.00706902
UKv4_A_23_P361544	FLJ37464	hypothetical protein FLJ37464	NM_173815	0.326991	0.0090475
UKv4_A_24_P288612	DMC1	DMC1 dosage suppressor of mck1 homolog, meiosis-specific homologous recombination (yeast)	NM_007068	2.94351	0.00404536
UKv4_A_23_P213385	BASP1	brain abundant, membrane attached signal protein 1	NM_006317|NP_006308	0.258972	2.98301e-05
UKv4_A_24_P71904	HPGD	hydroxyprostaglandin dehydrogenase 15-(NAD)	NM_000860	3.75292	0.0169482
UKv4_A_23_P55421	CBX8	chromobox homolog 8 (Pc class homolog, Drosophila)	NM_020649	0.443469	0.00478003
UKv4_A_23_P144113	GNAI2	guanine nucleotide binding protein (G protein), alpha inhibiting activity polypeptide 2	NM_002070|NP_002061	0.456426	0.00164893
UKv4_A_24_P217489	GLRB	glycine receptor, beta	NM_000824|NP_000815	2.34698	0.00551935
UKv4_A_24_P71973	KDR	kinase insert domain receptor (a type III receptor tyrosine kinase)	NM_002253|NP_002244	2.00463	0.170964
UKv4_A_23_P201547	NTNG1	netrin G1	NM_014917	11.8079	8.19191e-05
UKv4_A_23_P204885	PCDH20	protocadherin 20	NM_022843|NP_073754	5.66413	0.0060193
UKv4_A_24_P309095	RELN	reelin	NM_005045	249.478	0.000331669
UKv4_A_23_P411772	PCDHGB2	protocadherin gamma subfamily B, 2	NM_032096	5.974	6.49568e-07
UKv4_A_23_P121898	PARP8	poly (ADP-ribose) polymerase family, member 8	NM_024615	8.31349	7.07618e-05
UKv4_A_23_P144668	CMBL	carboxymethylenebutenolidase homolog (Pseudomonas)	NM_138809|NP_620164	0.408664	6.26437e-05
UKv4_A_24_P139665	HPCAL4	hippocalcin like 4	NM_016257|NP_057341	4.40105	9.06443e-05
UKv4_A_23_P36689	LRRC23	leucine rich repeat containing 23	NM_006992	2.50058	1.53931e-06
UKv4_A_32_P151325	PRL	prolactin	NM_000948|NP_000939	2.78586	0.342991
UKv4_A_23_P134078	CDYL	chromodomain protein, Y-like	NM_004824|NM_170751|NM_170752|NP_004815|NP_736607|NP_736608	28.9383	3.66025e-05
UKv4_A_23_P148249	THSD4	thrombospondin, type I, domain containing 4	NM_024817	2.11088	0.129648
UKv4_A_23_P387057	TUBB	tubulin, beta	NM_178014	0.488015	0.0290896
UKv4_A_32_P193583	FLJ31659	hypothetical protein FLJ31659	NM_153027	0.0484759	0.000625459
UKv4_A_23_P70060	PPAP2A	phosphatidic acid phosphatase type 2A	NM_176895	2.44527	7.54598e-05
UKv4_A_23_P123672	TDRD7	tudor domain containing 7	NM_014290	2.93039	0.000295779
UKv4_A_24_P144439	EFHB	EF-hand domain family, member B	NM_144715|NP_653316	2.75442	0.00140146
UKv4_A_23_P73747	ARMCX2	armadillo repeat containing, X-linked 2	NM_014782	0.00152504	1.15142e-05
UKv4_A_23_P253046	UGP2	UDP-glucose pyrophosphorylase 2	NM_006759	2.33499	0.000627067
UKv4_A_23_P357724	KCNK3	potassium channel, subfamily K, member 3	NM_002246	0.45568	0.00701056
UKv4_A_24_P234462	TMIE	transmembrane inner ear	NM_147196|NP_671729	2.24848	0.0147352
UKv4_A_23_P205164	POU4F1	POU domain, class 4, transcription factor 1	NM_006237	5.07947	0.000294972
UKv4_A_23_P130974	KIAA1683	KIAA1683	NM_025249	5.43593	0.0162173
UKv4_A_23_P70307	SMOC2	SPARC related modular calcium binding 2	NM_022138	0.124881	0.0190194
UKv4_A_23_P126197	SFRS4	splicing factor, arginine/serine-rich 4	NM_005626|NP_005617	0.338625	2.29304e-05
UKv4_A_23_P365267	SNED1	sushi, nidogen and EGF-like domains 1	NM_001080437	2.2644	0.0263223
UKv4_A_23_P24903	P2RY2	purinergic receptor P2Y, G-protein coupled, 2	NM_176072	0.24503	0.0033008
UKv4_A_23_P52597	C1QTNF4	C1q and tumor necrosis factor related protein 4	NM_031909	0.306329	0.00111489
UKv4_A_23_P90359	NRTN	neurturin	NM_004558|NP_004549	0.203302	0.00647656
UKv4_A_24_P339416	ARSG	arylsulfatase G	NM_014960	0.435253	3.58477e-05
UKv4_A_23_P304489	FAM19A5	family with sequence similarity 19 (chemokine (C-C motif)-like), member A5	NM_015381	0.437488	0.000567585
UKv4_A_23_P11774	UTP11L	UTP11-like, U3 small nucleolar ribonucleoprotein, (yeast)	NM_016037	0.48676	0.000295583
UKv4_A_23_P390445	PPP1R1C	protein phosphatase 1, regulatory (inhibitor) subunit 1C	NM_001080545	0.426278	0.0258749
UKv4_A_23_P18649	FAT4	FAT tumor suppressor homolog 4 (Drosophila)		4.19617	0.000177652
UKv4_A_23_P57323	ERG	v-ets erythroblastosis virus E26 oncogene homolog (avian)	NM_004449|NM_182918|NP_004440|NP_891548	2.15119	0.165364
UKv4_A_23_P40415	ADAMTS5	ADAM metallopeptidase with thrombospondin type 1 motif, 5 (aggrecanase-2)	NM_007038	0.433881	0.00377732
UKv4_A_23_P360754	ADAMTS4	ADAM metallopeptidase with thrombospondin type 1 motif, 4	NM_005099|NP_005090	4.73727	0.00312151
UKv4_A_23_P81676	WISP3	WNT1 inducible signaling pathway protein 3	NM_130396	0.442555	0.085419
UKv4_A_23_P52207	BAMBI	BMP and activin membrane-bound inhibitor homolog (Xenopus laevis)	NM_012342|NP_036474	0.0833671	4.31339e-05
UKv4_A_23_P85560	EIF3I	eukaryotic translation initiation factor 3, subunit I	NM_003757|NP_003748	0.41562	0.00138524
UKv4_A_23_P38537	KRT16	keratin 16 (focal non-epidermolytic palmoplantar keratoderma)	NM_005557	2.69341	0.30757
UKv4_A_23_P5742	CCDC121	coiled-coil domain containing 121	NM_024584	2.18568	0.00475636
UKv4_A_23_P131255	LOC26010	viral DNA polymerase-transactivated protein 6	NM_015535	3.34956	2.54911e-05
UKv4_A_23_P149496	XKR8	XK, Kell blood group complex subunit-related family, member 8	NM_018053	0.440169	0.000797398
UKv4_A_24_P353794	GALNT2	UDP-N-acetyl-alpha-D-galactosamine:polypeptide N-acetylgalactosaminyltransferase 2 (GalNAc-T2)	NM_004481|NP_004472	0.299061	1.53284e-05
UKv4_A_23_P28233	SNX17	sorting nexin 17	NM_014748	2.31402	0.001662
UKv4_A_23_P119562	CFD	complement factor D (adipsin)	NM_001928|NP_001919	0.155993	0.0301686
UKv4_A_23_P157766	C9orf68	chromosome 9 open reading frame 68	NM_001039395	3.11043	0.00362877
UKv4_A_24_P49260	SPTLC3	serine palmitoyltransferase, long chain base subunit 3	NM_018327	0.420454	0.111359
UKv4_A_24_P409971	NEXN	nexilin (F actin binding protein)	NM_144573	0.45686	0.0189829
UKv4_A_23_P74241	MTF1	metal-regulatory transcription factor 1	NM_005955	0.465217	0.000547314
UKv4_A_23_P319512	KLF11	Kruppel-like factor 11	NM_003597	5.77925	6.13177e-07
UKv4_A_23_P315206	CCBL1	cysteine conjugate-beta lyase, cytoplasmic	NM_001122671|NM_001122672|NM_004059|NP_001116143|NP_001116144|NP_004050	0.470251	0.00146426
UKv4_A_23_P218247	CES3	carboxylesterase 3 (brain)	NM_024922	0.454086	0.000683805
UKv4_Hs155419.1	BIK	BCL2-interacting killer (apoptosis-inducing)	NM_001197|NP_001188	2.38608	0.0122449
UKv4_A_23_P107714	MARK4	MAP/microtubule affinity-regulating kinase 4	NM_031417	0.375483	0.000323178
UKv4_Hs236443.3	SPTBN1	spectrin, beta, non-erythrocytic 1	NM_003128|NM_178313|NP_003119|NP_842565	3.29809	0.000113074
UKv4_A_24_P345451	CYBRD1	cytochrome b reductase 1	NM_024843	2.68931	0.00211272
UKv4_A_23_P374315	C13orf31	chromosome 13 open reading frame 31	NM_153218	3.03763	0.00134435
UKv4_A_23_P123732	C9orf103	chromosome 9 open reading frame 103	NM_001001551	3.82329	0.000791575
UKv4_A_23_P72077	IL12RB2	interleukin 12 receptor, beta 2	NM_001559|NP_001550	5.77861	0.000116428
UKv4_A_24_P690811	LOC554235	hypothetical protein LOC554235	NM_001024656	0.477735	0.0186226
UKv4_A_32_P169179	MSX2P	msh homeobox 2 pseudogene	NR_002307	0.384282	0.110794
UKv4_A_23_P40657	GCAT	glycine C-acetyltransferase (2-amino-3-ketobutyrate coenzyme A ligase)	NM_014291|NP_055106	0.383307	0.00237969
UKv4_A_23_P127128	DNAJC1	DnaJ (Hsp40) homolog, subfamily C, member 1	NM_022365	0.418554	0.000498739
UKv4_A_23_P25150	HOXC9	homeobox C9	NM_006897|NP_008828	51.1529	1.42629e-05
UKv4_A_23_P122959	KIAA0644	KIAA0644 gene product	NM_014817|NP_055632	0.110446	2.22402e-07
UKv4_A_23_P12062	TRIT1	tRNA isopentenyltransferase 1	NM_017646|NP_060116	0.40586	2.83076e-05
UKv4_A_23_P142201	LOC342865	hypothetical LOC342865	XM_292785	0.115583	9.14093e-06
UKv4_A_23_P3663	C16orf14	chromosome 16 open reading frame 14	NM_138418	2.3348	4.13659e-05
UKv4_A_24_P238257	FLJ35848	hypothetical protein FLJ35848	NM_001033659	0.27477	0.00123409
UKv4_A_23_P1759	AMICA1	adhesion molecule, interacts with CXADR antigen 1	NM_001098526|NM_153206|NP_001091996|NP_694938	3.50449	0.355728
UKv4_A_23_P9232	GCNT1	glucosaminyl (N-acetyl) transferase 1, core 2 (beta-1,6-N-acetylglucosaminyltransferase)	NM_001097633|NM_001097634|NM_001097635|NM_001097636|NM_001490|NP_001091102|NP_001091103|NP_001091104|NP_001091105|NP_001481	0.365895	0.0366776
UKv4_A_23_P43846	FABP6	fatty acid binding protein 6, ileal	NM_001040442|NM_001130958|NM_001445|NP_001035532|NP_001124430|NP_001436	13.822	3.04659e-07
UKv4_A_24_P150068	HTR3A	5-hydroxytryptamine (serotonin) receptor 3A	NM_000869|NM_213621|NP_000860|NP_998786	0.486318	0.000856627
UKv4_A_23_P142974	ARHGAP25	Rho GTPase activating protein 25	NM_001007231	2.05967	0.00261324
UKv4_A_23_P314584	MAPKAPK3	mitogen-activated protein kinase-activated protein kinase 3	NM_004635|NP_004626	0.443273	0.000691103
UKv4_A_23_P425197	IL23R	interleukin 23 receptor	NM_144701	2.32207	0.16622
UKv4_A_23_P91250	ZNF334	zinc finger protein 334	NM_199441	0.00982695	0.000320095
UKv4_A_23_P257111	FBP1	fructose-1,6-bisphosphatase 1	NM_000507	0.262179	0.00530658
UKv4_A_23_P80718	SYNPR	synaptoporin	NM_001130003|NM_144642|NP_001123475|NP_653243	6.00189	0.0204384
UKv4_A_23_P156970	MEST	mesoderm specific transcript homolog (mouse)	NM_002402|NM_177524|NM_177525|NP_002393|NP_803490|NP_803491	0.0996233	0.0091155
UKv4_A_24_P117837	PLEKHA5	pleckstrin homology domain containing, family A member 5		2.34127	0.348627
UKv4_A_23_P142560	ZEB2	zinc finger E-box binding homeobox 2	NM_014795	2.51898	0.000636249
UKv4_A_23_P111604	NXPH1	neurexophilin 1	NM_152745|NP_689958	0.35642	0.000343688
UKv4_A_23_P149281	EPHA2	EPH receptor A2	NM_004431|NP_004422	0.409163	8.56623e-05
UKv4_A_23_P420863	NOD2	nucleotide-binding oligomerization domain containing 2	NM_022162	0.383583	0.00989499
UKv4_A_23_P150903	MLSTD1	male sterility domain containing 1	NM_018099	5.38304	7.3489e-07
UKv4_A_23_P64888	TAS2R10	taste receptor, type 2, member 10	NM_023921	0.413683	0.00680522
UKv4_A_32_P16339	C2orf13	chromosome 2 open reading frame 13	NM_173545	2.425	0.00014838
UKv4_Hs90708.1	GZMA	granzyme A (granzyme 1, cytotoxic T-lymphocyte-associated serine esterase 3)	NM_006144|NP_006135	0.307338	0.400788
UKv4_A_23_P314052	TRIM58	tripartite motif-containing 58	NM_015431	0.314294	0.0025186
UKv4_A_23_P160336	LEFTY1	left-right determination factor 1	NM_020997	0.448907	0.0206056
UKv4_A_23_P35796	PPP2R5B	protein phosphatase 2, regulatory subunit B', beta isoform	NM_006244|NP_006235	2.08684	0.000424473
UKv4_A_32_P103220	ADAMTS12	ADAM metallopeptidase with thrombospondin type 1 motif, 12	NM_030955	0.150329	0.0011819
UKv4_A_23_P166993	EPHB1	EPH receptor B1	NM_004441	0.224857	0.00299138
UKv4_A_24_P192988	CCDC89	coiled-coil domain containing 89	NM_152723|NP_689936	2.43305	5.59563e-05
UKv4_A_23_P326170	CALM2	calmodulin 2 (phosphorylase kinase, delta)	NM_001743|NP_001734	2.06452	0.000146227
UKv4_A_23_P381368	HOXD10	homeobox D10	NM_002148|NP_002139	2.40917	0.00171137
UKv4_A_23_P205986	IGF1R	insulin-like growth factor 1 receptor	NM_000875|NP_000866	0.36829	0.00019303
UKv4_A_23_P47340	DSCAML1	Down syndrome cell adhesion molecule like 1	NM_020693|NP_065744	0.260404	0.0266863
UKv4_A_24_P6370	C1orf110	chromosome 1 open reading frame 110		3.98662	0.166068
UKv4_A_23_P398947	SYT6	synaptotagmin VI	NM_205848|NP_995320	0.0831115	0.000673179
UKv4_A_23_P63017	LGALS8	lectin, galactoside-binding, soluble, 8 (galectin 8)	NM_006499	0.0418371	0.00020123
UKv4_A_23_P54291	DUOX1	dual oxidase 1	NM_017434	0.154775	0.00625865
UKv4_A_23_P129221	FAH	fumarylacetoacetate hydrolase (fumarylacetoacetase)	NM_000137	0.375384	0.00372959
UKv4_A_24_P371782	CGA	glycoprotein hormones, alpha polypeptide	NM_000735|NP_000726	0.38059	0.245418
UKv4_A_24_P237778	MAN1C1	mannosidase, alpha, class 1C, member 1	NM_020379|NP_065112	0.478532	0.00295005
UKv4_A_32_P871061	LOC643650	hypothetical protein LOC643650		3.55041	0.358077
UKv4_A_24_P6083	C22orf16	chromosome 22 open reading frame 16	NM_213720	0.291867	2.58655e-05
UKv4_A_23_P119196	KLF2	Kruppel-like factor 2 (lung)	NM_016270|NP_057354	7.60173	0.0118374
UKv4_A_24_P10226	SEMA6D	sema domain, transmembrane domain (TM), and cytoplasmic domain, (semaphorin) 6D	NM_020858|NM_024966|NM_153616|NM_153617|NM_153618|NM_153619|NP_065909|NP_079242|NP_705869|NP_705870|NP_705871|NP_705872	0.344848	0.216207
UKv4_A_23_P75430	C11orf75	chromosome 11 open reading frame 75	NM_020179|NP_064564	0.248674	0.000302446
UKv4_A_23_P104493	PAPSS2	3'-phosphoadenosine 5'-phosphosulfate synthase 2	NM_001015880	0.370771	0.00441831
UKv4_A_23_P30554	KCNIP1	Kv channel interacting protein 1	NM_014592	0.240645	0.0482717
UKv4_A_32_P352743	FAM19A3	family with sequence similarity 19 (chemokine (C-C motif)-like), member A3	NM_001004440	3.5733	0.0250599
UKv4_A_23_P150789	PRSS23	protease, serine, 23	NM_007173|NP_009104	0.346937	0.0394836
UKv4_A_24_P172990	AARS	alanyl-tRNA synthetase	NM_001605	2.18769	0.00424442
UKv4_A_23_P212179	HRH1	histamine receptor H1	NM_000861|NM_001098211|NM_001098212|NM_001098213|NP_000852|NP_001091681|NP_001091682|NP_001091683	37.7869	0.00253279
UKv4_A_23_P102950	TSGA2	testis specific A2 homolog (mouse)	NM_080860	2.1446	0.0353218
UKv4_A_23_P144656	CDH10	cadherin 10, type 2 (T2-cadherin)	NM_006727	3.0358	0.000399068
UKv4_A_23_P80966	SETD7	SET domain containing (lysine methyltransferase) 7	NM_030648|NP_085151	2.10905	0.0103997
UKv4_A_23_P427760	PIWIL4	piwi-like 4 (Drosophila)	NM_152431|NP_689644	0.0291559	1.06741e-05
UKv4_A_23_P259823	FLJ20628	hypothetical protein FLJ20628	NM_017910	2.0073	0.00284821
UKv4_A_23_P67771	BARD1	BRCA1 associated RING domain 1	NM_000465|NP_000456	2.07989	2.11896e-05
UKv4_A_24_P352608	GALC	galactosylceramidase	NM_000153	0.477178	0.0474621
UKv4_A_24_P110967	PCMTD1	protein-L-isoaspartate (D-aspartate) O-methyltransferase domain containing 1	NM_052937	2.01009	3.41512e-05
UKv4_A_23_P14975	C16orf48	chromosome 16 open reading frame 48	NM_032140	0.398359	0.00128123
UKv4_A_23_P303523	KIF3C	kinesin family member 3C	NM_002254	2.2299	0.000799956
UKv4_A_23_P67896	SCN3A	sodium channel, voltage-gated, type III, alpha subunit	NM_006922	3.91895	0.00176847
UKv4_A_23_P47034	HHEX	hematopoietically expressed homeobox	NM_002729|NP_002720	0.295843	5.53977e-05
UKv4_A_23_P390116	SPATA13	spermatogenesis associated 13	NM_153023	2.73602	0.0112914
UKv4_A_23_P135239	TLE1	transducin-like enhancer of split 1 (E(sp1) homolog, Drosophila)	NM_005077	0.445414	1.04828e-05
UKv4_A_23_P417918	PENK	proenkephalin	NM_006211|NP_006202	10.0008	0.00030961
UKv4_A_24_P149689	PPP3R2	protein phosphatase 3 (formerly 2B), regulatory subunit B, beta isoform	NM_147180	2.72425	0.178872
UKv4_A_24_P14584	BACE2	beta-site APP-cleaving enzyme 2	NM_012105	7.0076	1.32947e-08
UKv4_A_23_P342024	FLJ32575	hypothetical protein FLJ32575		4.63886	0.335651
UKv4_A_23_P48561	EFS	embryonal Fyn-associated substrate	NM_005864	2.15274	0.000313067
UKv4_A_24_P78531	CLEC4E	C-type lectin domain family 4, member E	NM_014358|NP_055173	0.479225	0.347249
UKv4_A_23_P142738	TMEM178	transmembrane protein 178	NM_152390	0.404287	0.00488742
UKv4_A_24_P136866	SLC8A1	solute carrier family 8 (sodium/calcium exchanger), member 1	NM_021097	3.29937	0.000235093
UKv4_A_23_P3221	SQRDL	sulfide quinone reductase-like (yeast)	NM_021199	0.356889	0.00600835
UKv4_A_24_P525749	LOC730125	hypothetical protein LOC730125		0.020217	1.05869e-07
UKv4_A_24_P494454	SPIN3	spindlin family, member 3	NM_001010862	53.5459	4.97127e-05
UKv4_A_23_P71810	BAAT	bile acid Coenzyme A: amino acid N-acyltransferase (glycine N-choloyltransferase)	NM_001701	0.476737	0.0177205
UKv4_A_23_P415470	PCDHGB6	protocadherin gamma subfamily B, 6	NM_032100	2.53018	0.0550662
UKv4_A_23_P126939	RAB7L1	RAB7, member RAS oncogene family-like 1	NM_003929	2.08963	0.00424009
UKv4_A_32_P315770	RBMS1	RNA binding motif, single stranded interacting protein 1	NM_002897	2.24644	0.0121547
UKv4_A_23_P83298	PRRX2	paired related homeobox 2	NM_016307	0.301449	5.78831e-06
UKv4_A_24_P116535	MMP15	matrix metallopeptidase 15 (membrane-inserted)	NM_002428|NP_002419	0.482955	0.00604687
UKv4_A_23_P27472	ATP1A3	ATPase, Na+/K+ transporting, alpha 3 polypeptide	NM_152296	0.448067	0.00168328
UKv4_A_23_P42397	PRSS35	protease, serine, 35	NM_153362	0.441236	0.00172604
UKv4_A_23_P423853	ERBB4	v-erb-a erythroblastic leukemia viral oncogene homolog 4 (avian)	NM_001042599|NM_005235|NP_001036064|NP_005226	18.17	1.32285e-05
UKv4_A_24_P737939	C6orf154	chromosome 6 open reading frame 154	NM_001012974	0.160327	3.92987e-05
UKv4_A_23_P60079	ANGPT2	angiopoietin 2	NM_001118887|NM_001118888|NM_001147|NP_001112359|NP_001112360|NP_001138	12.9777	1.96967e-06
UKv4_A_23_P153745	IFI30	interferon, gamma-inducible protein 30	NM_006332	2.05276	0.00217015
UKv4_A_23_P41528	FGFBP2	fibroblast growth factor binding protein 2	NM_031950	3.11819	0.000422263
UKv4_A_24_P548953	LOC400464	similar to FLJ43276 protein	NM_001013670	0.379349	0.0029069
UKv4_A_23_P134426	GPNMB	glycoprotein (transmembrane) nmb	NM_001005340|NM_002510|NP_001005340|NP_002501	3.26726	0.000588279
UKv4_A_24_P59735	LOC283514	similar to seven in absentia 2	NM_198849	0.346698	0.0404147
UKv4_A_23_P375922	COL19A1	collagen, type XIX, alpha 1	NM_001858	0.494184	0.180403
UKv4_A_24_P77968	FLNC	filamin C, gamma (actin binding protein 280)	NM_001458	0.315886	0.000991549
UKv4_A_23_P72968	RP13-102H20.1	hypothetical protein FLJ30058	NM_144967|NP_659404	4.08355	0.000423007
UKv4_A_23_P45999	FBXO2	F-box protein 2	NM_012168|NP_036300	5.0344	0.00282492
UKv4_A_23_P500501	FGFR3	fibroblast growth factor receptor 3	NM_000142|NM_022965|NP_000133|NP_075254	0.369286	0.0201979
UKv4_A_23_P414273	MST150	MSTP150	NM_032947	2.95076	0.000102769
UKv4_A_23_P345581	FOSL2	FOS-like antigen 2	NM_005253	4.81992	0.00100149
UKv4_A_23_P98974	LGR5	leucine-rich repeat-containing G protein-coupled receptor 5	NM_003667	0.245587	0.00117578
UKv4_A_23_P97700	TXNIP	thioredoxin interacting protein	NM_006472	3.22002	1.59181e-05
UKv4_A_23_P42178	HIST1H2BF	histone cluster 1, H2bf	NM_003522|NP_003513	2.2967	0.00171146
UKv4_A_23_P410040	KCNH7	potassium voltage-gated channel, subfamily H (eag-related), member 7	NM_173162	0.454492	0.00661088
UKv4_A_23_P380318	EGR4	early growth response 4	NM_001965	0.374818	0.205895
UKv4_A_24_P230948	PER3	period homolog 3 (Drosophila)	NM_016831|NP_058515	2.38229	0.00916274
UKv4_A_23_P160359	EPB41	erythrocyte membrane protein band 4.1 (elliptocytosis 1, RH-linked)	NM_004437|NM_203342|NM_203343|NP_004428|NP_976217|NP_976218	0.219183	3.05274e-05
UKv4_A_23_P73420	NIBP	NIK and IKK{beta} binding protein	NM_031466	0.445156	3.36786e-05
UKv4_A_23_P368794	TCERG1L	transcription elongation regulator 1-like	NM_174937	2.72435	0.00387298
UKv4_A_23_P56709	RNF103	ring finger protein 103	NM_005667	2.40484	0.00108224
UKv4_A_23_P163087	NID2	nidogen 2 (osteonidogen)	NM_007361	0.335958	0.0588671
UKv4_A_23_P252471	PECAM1	platelet/endothelial cell adhesion molecule	NM_000442|NP_000433	0.3782	0.160426
UKv4_A_23_P148807	CDC7	cell division cycle 7 homolog (S. cerevisiae)	NM_001134419|NM_001134420|NM_003503|NP_001127891|NP_001127892|NP_003494	2.9715	9.52464e-06
UKv4_A_23_P139635	DAO	D-amino-acid oxidase	NM_001917|NP_001908	3.19465	0.178356
UKv4_A_24_P664850	ST8SIA2	ST8 alpha-N-acetyl-neuraminide alpha-2,8-sialyltransferase 2	NM_006011|NP_006002	0.17632	0.000305786
UKv4_A_23_P127948	ADM	adrenomedullin	NM_001124|NP_001115	9.39447	4.37207e-07
UKv4_A_23_P211973	NEK11	NIMA (never in mitosis gene a)- related kinase 11	NM_024800	0.318024	0.00282612
UKv4_A_23_P107612	RAB27B	RAB27B, member RAS oncogene family	NM_004163|NP_004154	2.46797	7.68735e-05
UKv4_A_23_P338578	PLXNA4B	plexin A4, B	NM_181775	2.71194	0.000832229
UKv4_A_23_P370830	KLHL14	kelch-like 14 (Drosophila)	NM_020805|NP_065856	5.16285	4.72714e-06
UKv4_A_23_P333498	KIAA1706	KIAA1706 protein	NM_030636	0.287646	0.00261488
UKv4_A_32_P202013	FLJ45557	hypothetical protein LOC642938	NM_001039762	0.0835014	2.49738e-07
UKv4_A_24_P409013	WDR78	WD repeat domain 78	NM_024763	2.37137	0.00110879
UKv4_A_23_P207507	ABCC3	ATP-binding cassette, sub-family C (CFTR/MRP), member 3	NM_003786|NP_003777	0.175625	0.0629246
UKv4_A_32_P34826	C21orf88	chromosome 21 open reading frame 88		5.31504	9.60128e-05
UKv4_A_24_P36890	RAP1GAP	RAP1 GTPase activating protein	NM_002885|NP_002876	0.425912	0.0929487
UKv4_A_23_P373584	SGCZ	sarcoglycan zeta	NM_139167	3.56106	0.00182384
UKv4_A_23_P32036	C9orf95	chromosome 9 open reading frame 95	NM_017881	2.30603	0.00108573
UKv4_A_23_P52161	NUAK2	NUAK family, SNF1-like kinase, 2	NM_030952|NP_112214	0.382541	0.0137738
UKv4_A_23_P120694	KCNE2	potassium voltage-gated channel, Isk-related family, member 2	NM_172201|NP_751951	0.18601	1.56516e-05
UKv4_A_32_P69149	STEAP1	six transmembrane epithelial antigen of the prostate 1	NM_012449	3.76167	0.014062
UKv4_A_24_P303480	RAB32	RAB32, member RAS oncogene family	NM_006834	0.0819035	5.54048e-05
UKv4_A_23_P68700	C21orf55	chromosome 21 open reading frame 55	NM_017833	2.64051	0.000950191
UKv4_A_24_P944131	GPR83	G protein-coupled receptor 83	NM_016540|NP_057624	0.380787	0.00986596
UKv4_A_23_P7791	OGFRL1	opioid growth factor receptor-like 1	NM_024576	0.457633	0.000141567
UKv4_Hs89631.2	RYR1	ryanodine receptor 1 (skeletal)	NM_000540|NM_001042723|NP_000531|NP_001036188	0.294277	6.26021e-06
UKv4_A_24_P289260	DACT2	dapper, antagonist of beta-catenin, homolog 2 (Xenopus laevis)	NM_214462	0.380284	0.0085941
UKv4_A_23_P39718	FEZ2	fasciculation and elongation protein zeta 2 (zygin II)	NM_005102	2.88029	1.16596e-05
UKv4_A_23_P106016	PRKD1	protein kinase D1	NM_002742	0.134698	4.01973e-05
UKv4_A_23_P86610	ZNF365	zinc finger protein 365	NM_014951	0.374301	0.00113933
UKv4_A_24_P393449	DAPK1	death-associated protein kinase 1	NM_004938	2.00229	5.65964e-05
UKv4_A_23_P215454	ELN	elastin	NM_000501|NM_001081752|NM_001081753|NM_001081754|NM_001081755|NP_000492|NP_001075221|NP_001075222|NP_001075223|NP_001075224	2.01931	0.0107771
UKv4_A_24_P177987	DNAJA5	DnaJ homology subfamily A member 5	NM_194283	0.484181	0.000746517
UKv4_A_23_P156061	LNPEP	leucyl/cystinyl aminopeptidase	NM_005575|NM_175920|NP_005566|NP_787116	2.63874	0.00272408
UKv4_A_24_P350686	TIFA	TRAF-interacting protein with forkhead-associated domain	NM_052864|NP_443096	0.448054	0.000555273
UKv4_A_23_P110175	CTSO	cathepsin O	NM_001334|NP_001325	4.6818	0.00433806
UKv4_A_23_P164797	ZNF580	zinc finger protein 580	NM_016202|NM_207115|NP_057286|NP_996998	0.499533	0.00436335
UKv4_A_24_P342086	WWP2	WW domain containing E3 ubiquitin protein ligase 2	NM_007014|NM_199423|NM_199424|NP_008945|NP_955455|NP_955456	3.10699	3.94611e-06
UKv4_A_23_P20484	FGL1	fibrinogen-like 1	NM_004467|NM_147203|NM_201552|NM_201553|NP_004458|NP_671736|NP_963846|NP_963847|XM_001722880|XP_001722932	20.5952	2.87246e-07
UKv4_A_24_P42557	TSHR	thyroid stimulating hormone receptor	NM_000369|NM_001018036|NP_000360|NP_001018046	0.062474	0.000120612
UKv4_A_23_P161563	RAB38	RAB38, member RAS oncogene family	NM_022337|NP_071732	0.162024	0.00113467
UKv4_A_23_P74229	STK40	serine/threonine kinase 40	NM_032017	0.339719	0.000223572
UKv4_A_23_P37505	DYX1C1	dyslexia susceptibility 1 candidate 1	NM_130810	0.270458	6.49048e-05
UKv4_A_23_P75790	C11orf9	chromosome 11 open reading frame 9	NM_013279	0.20716	0.000757115
UKv4_A_23_P201808	PPAP2B	phosphatidic acid phosphatase type 2B	NM_003713	0.0440409	0.00103546
UKv4_A_23_P305581	DKFZp761H2121	hypothetical protein DKFZp761H2121		0.0341598	0.000744405
UKv4_Hs390026.8	LOC348751	hypothetical protein LOC348751	XM_001716816|XM_929974|XM_936759|XP_001716868|XP_935067|XP_941852	2.88801	2.59635e-05
UKv4_A_23_P27013	HOXB9	homeobox B9	NM_024017	0.448625	0.37101
UKv4_A_23_P419107	TCP11L2	t-complex 11 (mouse)-like 2	NM_152772	2.61482	0.0607792
UKv4_A_32_P134974	SPTB	spectrin, beta, erythrocytic (includes spherocytosis, clinical type I)	NM_001024858	3.27614	0.00226354
UKv4_A_23_P259707	RP11-35N6.1	plasticity related gene 3	NM_207299	0.025944	4.51368e-06
UKv4_A_23_P46045	RGS5	regulator of G-protein signalling 5	NM_003617	140.21	0.000520612
UKv4_A_23_P47464	OR5AP2	olfactory receptor, family 5, subfamily AP, member 2	NM_001002925	0.419849	0.504644
UKv4_A_24_P221323	ZBTB38	zinc finger and BTB domain containing 38	NM_001080412	5.66496	0.000137424
UKv4_A_23_P205738	BCL11B	B-cell CLL/lymphoma 11B (zinc finger protein)	NM_022898|NM_138576|NP_075049|NP_612808	0.0341669	4.03802e-05
UKv4_A_23_P129144	Gcom1	GRINL1A combined protein	NM_001018100	0.480917	0.0111141
UKv4_A_24_P234768	HTR4	5-hydroxytryptamine (serotonin) receptor 4	NM_000870|NM_001040169|NM_001040171|NM_001040172|NM_001040173|NM_001040174|NM_199453|NP_000861|NP_001035259|NP_001035261|NP_001035262|NP_001035263|NP_001035264|NP_955525	0.0899209	0.000532298
UKv4_A_23_P128817	PCK2	phosphoenolpyruvate carboxykinase 2 (mitochondrial)	NM_001018073|NM_004563|NP_001018083|NP_004554	0.414186	0.00320004
UKv4_A_23_P69853	C5orf16	chromosome 5 open reading frame 16	NM_173828	0.476266	0.000347751
UKv4_A_23_P88678	C15orf27	chromosome 15 open reading frame 27	NM_152335	0.17828	0.0367332
UKv4_A_23_P129005	KIAA1305	KIAA1305	NM_025081	0.406899	0.018552
UKv4_A_24_P419239	EPHA8	EPH receptor A8	NM_001006943	0.119685	0.00120956
UKv4_A_32_P80108	PUS10	pseudouridylate synthase 10	NM_144709|NP_653310	3.19123	0.000352242
UKv4_A_23_P304450	GATA6	GATA binding protein 6	NM_005257|NP_005248	101.451	2.62443e-07
UKv4_A_23_P23797	ATP6V1G3	ATPase, H+ transporting, lysosomal 13kDa, V1 subunit G3	NM_133326	0.225782	0.0185476
UKv4_A_23_P218131	C14orf151	chromosome 14 open reading frame 151	NM_032714	0.498979	6.94195e-05
UKv4_A_23_P14892	IGFALS	insulin-like growth factor binding protein, acid labile subunit	NM_004970	2.4908	0.000755651
UKv4_A_24_P38276	FZD1	frizzled homolog 1 (Drosophila)	NM_003505	0.0186574	1.72955e-06
UKv4_A_23_P29057	KCNJ6	potassium inwardly-rectifying channel, subfamily J, member 6	NM_002240	3.59545	0.0247244
UKv4_A_23_P315451	KIRREL2	kin of IRRE like 2 (Drosophila)	NM_199180	0.462975	0.0302931
UKv4_A_23_P157136	SCIN	scinderin	NM_033128	2.62276	5.56607e-05
UKv4_A_23_P376497	IGFBP5	insulin-like growth factor binding protein 5	NM_000599	4.84577	0.000316951
UKv4_A_23_P115726	SLC16A9	solute carrier family 16, member 9 (monocarboxylic acid transporter 9)	NM_194298	0.427226	3.39495e-05
UKv4_A_23_P126388	SH3BGRL3	SH3 domain binding glutamic acid-rich protein like 3	NM_031286|NP_112576	0.311481	0.0102626
UKv4_A_32_P153071	VIPR2	vasoactive intestinal peptide receptor 2	NM_003382	0.479857	0.0382047
UKv4_A_23_P170186	OPLAH	5-oxoprolinase (ATP-hydrolysing)	NM_017570	0.0323255	7.30707e-05
UKv4_A_24_P246361	IQGAP2	IQ motif containing GTPase activating protein 2	NM_006633|NP_006624	4.48742	0.00201635
UKv4_A_23_P41987	GFRA3	GDNF family receptor alpha 3	NM_001496|NP_001487	0.198651	0.000410118
UKv4_A_23_P133236	PCDHB14	protocadherin beta 14	NM_018934	5.23037	0.00113066
UKv4_A_23_P2705	P2RY5	purinergic receptor P2Y, G-protein coupled, 5	NM_005767	0.494223	0.226367
UKv4_Hs93485.1	SCN2A	sodium channel, voltage-gated, type II, alpha subunit	NM_001040142|NM_001040143|NM_021007|NP_001035232|NP_001035233|NP_066287	9.30499	0.00052459
UKv4_A_24_P328259	FCRL1	Fc receptor-like 1	NM_052938	3.63083	0.416213
UKv4_A_23_P24414	EFEMP2	EGF-containing fibulin-like extracellular matrix protein 2	NM_016938	0.361716	0.000312662
UKv4_A_23_P95802	CNTNAP2	contactin associated protein-like 2	NM_014141	0.154077	2.50737e-05
UKv4_A_23_P5460	FEV	FEV (ETS oncogene family)	NM_017521	2.15829	0.00694718
UKv4_A_23_P41804	NKD2	naked cuticle homolog 2 (Drosophila)	NM_033120	0.10492	0.00541902
UKv4_A_23_P64058	RASGRP2	RAS guanyl releasing protein 2 (calcium and DAG-regulated)	NM_005825	0.313762	0.0287794
UKv4_A_23_P7827	FAM26F	family with sequence similarity 26, member F	NM_001010919	0.145844	0.00781735
UKv4_A_23_P103765	FCER1A	Fc fragment of IgE, high affinity I, receptor for; alpha polypeptide	NM_002001	3.80128	0.229427
UKv4_A_23_P114656	HDAC1	histone deacetylase 1	NM_004964|NP_004955	0.297816	2.31395e-07
UKv4_A_23_P139500	BHLHB3	basic helix-loop-helix domain containing, class B, 3	NM_030762|NP_110389	5.17513	0.000808095
UKv4_A_23_P369899	TMEM158	transmembrane protein 158	NM_015444	0.0497126	6.02598e-07
UKv4_A_24_P300777	ADAM8	ADAM metallopeptidase domain 8	NM_001109	5.72467	0.0115575
UKv4_A_32_P111639	CHST9	carbohydrate (N-acetylgalactosamine 4-0) sulfotransferase 9	NM_031422	3.17773	0.012141
UKv4_A_23_P43898	ABHD7	abhydrolase domain containing 7	NM_173567	2.92091	0.000153044
UKv4_A_23_P257003	PCSK5	proprotein convertase subtilisin/kexin type 5	NM_006200|NP_006191	0.193769	6.35098e-05
UKv4_A_24_P391868	CPLX2	complexin 2	NM_006650	0.304384	0.000964251
UKv4_A_23_P55099	PRKCA	protein kinase C, alpha	NM_002737|NP_002728	0.13377	0.000505953
UKv4_A_23_P422831	C9orf61	chromosome 9 open reading frame 61	NM_004816	0.199115	0.00441631
UKv4_A_23_P6771	LMCD1	LIM and cysteine-rich domains 1	NM_014583|NP_055398	0.012712	3.77089e-05
UKv4_A_23_P152330	DOC2A	double C2-like domains, alpha	NM_003586	0.355982	0.00656243
UKv4_A_23_P166087	RASSF2	Ras association (RalGDS/AF-6) domain family 2	NM_014737	2.7981	0.000195572
UKv4_Hs14894.9	TGOLN2	trans-golgi network protein 2	NM_006464|NP_006455	2.25091	0.00817904
UKv4_A_24_P226278	PHF15	PHD finger protein 15	NM_015288	0.495088	0.00873269
UKv4_A_23_P92903	C1QTNF2	C1q and tumor necrosis factor related protein 2	NM_031908|NP_114114	0.387779	0.00127572
UKv4_A_24_P107317	USP2	ubiquitin specific peptidase 2		0.322156	0.00198341
UKv4_A_23_P97990	HTRA1	HtrA serine peptidase 1	NM_002775	0.43655	0.101862
UKv4_A_24_P601972	LOC339804	hypothetical gene supported by AK075484; BC014578		2.57401	0.000109738
UKv4_A_23_P171117	MORC4	MORC family CW-type zinc finger 4	NM_001085354|NM_024657|NP_001078823|NP_078933	27.3425	0.000435403
UKv4_A_23_P380181	LMO4	LIM domain only 4	NM_006769|NP_006760	0.252955	0.000760709
UKv4_A_23_P46426	CYR61	cysteine-rich, angiogenic inducer, 61	NM_001554|NP_001545	12.328	0.000159914
UKv4_A_24_P205045	ERC2	ELKS/RAB6-interacting/CAST family member 2	NM_015576	0.00912858	0.000356247
UKv4_A_23_P391264	BTN3A2	butyrophilin, subfamily 3, member A2	NM_007047|NP_008978	2.23375	0.0018176
UKv4_A_23_P119886	GCKR	glucokinase (hexokinase 4) regulator	NM_001486|NP_001477	3.12918	0.0328203
UKv4_A_23_P28485	GCA	grancalcin, EF-hand calcium binding protein	NM_012198	0.0480134	0.000131389
UKv4_A_23_P142606	CRYGC	crystallin, gamma C	NM_020989	0.0678579	0.0517627
UKv4_A_24_P626850	H6PD	hexose-6-phosphate dehydrogenase (glucose 1-dehydrogenase)	NM_004285	2.01764	0.0365002
UKv4_A_24_P316439	PLA2G4C	phospholipase A2, group IVC (cytosolic, calcium-independent)	NM_003706	3.40866	8.99092e-07
UKv4_A_23_P110686	STC2	stanniocalcin 2	NM_003714	0.0872059	0.000107249
UKv4_A_23_P71928	SH2D3C	SH2 domain containing 3C	NM_005489	2.54944	0.0287143
UKv4_A_23_P34007	PPP1R2P9	protein phosphatase 1, regulatory (inhibitor) subunit 2 pseudogene 9	NR_002191	2.51879	0.216622
UKv4_A_23_P257516	MICA	MHC class I polypeptide-related sequence A	NM_000247	0.344254	0.354143
UKv4_A_23_P29975	C4orf19	chromosome 4 open reading frame 19	NM_018302	2.07333	0.441371
UKv4_A_23_P151267	LIMA1	LIM domain and actin binding 1	NM_016357	2.01788	4.90066e-06
UKv4_A_23_P209578	GAD1	glutamate decarboxylase 1 (brain, 67kDa)	NM_013445	5.03805	3.49211e-05
UKv4_A_24_P67534	LOC644538	hypothetical protein LOC644538	XM_927661	2.19537	0.190793
UKv4_A_24_P921897	HOOK1	hook homolog 1 (Drosophila)	NM_015888	10.8304	0.000355471
UKv4_A_32_P202759	KIAA1946	KIAA1946	NM_177454	3.24995	7.3817e-05
UKv4_A_23_P67453	TNNI3	troponin I type 3 (cardiac)	NM_000363	0.198472	0.00331502
UKv4_A_23_P158053	C9orf16	chromosome 9 open reading frame 16	NM_024112|NP_077017	0.495469	0.0027265
UKv4_A_32_P66306	LOC400604	hypothetical gene supported by BC039664	NA	2.52822	0.00248312
UKv4_A_24_P164718	MARCH2	membrane-associated ring finger (C3HC4) 2	NM_016496	3.04249	4.27931e-07
UKv4_A_23_P94472	FBP2	fructose-1,6-bisphosphatase 2	NM_003837	0.40895	0.00940927
UKv4_A_23_P128230	NR4A1	nuclear receptor subfamily 4, group A, member 1	NM_002135|NM_173157|NP_002126|NP_775180	0.49827	0.000193655
UKv4_A_23_P416894	LOC54103	hypothetical protein LOC54103		0.119825	0.00370138
UKv4_A_32_P64016	RUNDC2C	RUN domain containing 2C	NR_002939	0.432887	0.110608
UKv4_A_23_P117782	LARP6	La ribonucleoprotein domain family, member 6	NM_018357|NM_197958|NP_060827|NP_932062	0.406371	0.000464838
UKv4_A_23_P55198	CNTD1	cyclin N-terminal domain containing 1	NM_173478	2.66588	2.24676e-06
UKv4_A_24_P59607	C17orf51	chromosome 17 open reading frame 51	XM_378661	0.44333	0.00273824
UKv4_A_23_P420293	C11orf45	chromosome 11 open reading frame 45	NM_145013	0.250685	0.00181066
UKv4_A_32_P475513	MYO15B	myosin XVB pseudogene	XR_017826	2.03972	0.0521502
UKv4_A_32_P101570	SUGT1L1	SGT1, suppressor of G2 allele of SKP1 like 1 (S. cerevisiae)	NR_003365	0.387826	0.00315676
UKv4_A_23_P54649	TRADD	TNFRSF1A-associated via death domain	NM_003789|NP_003780	2.22226	0.00136465
UKv4_A_32_P46981	LOC440498	hypothetical gene supported by AK001829	XM_498704	0.392508	0.0119592
UKv4_A_23_P48022	TAS2R8	taste receptor, type 2, member 8	NM_023918	0.403747	0.0862744
UKv4_A_24_P353905	MXRA8	matrix-remodelling associated 8	NM_032348	23.5094	0.000197101
UKv4_A_24_P6764	C2orf48	chromosome 2 open reading frame 48	NM_182626	0.495836	0.0263704
UKv4_A_32_P163739	KIAA1257	KIAA1257	NM_020741|NP_065792	0.419196	0.0348885
UKv4_A_23_P112275	GABBR2	gamma-aminobutyric acid (GABA) B receptor, 2	NM_005458|NP_005449	0.417529	0.0490122
UKv4_A_24_P315120	COL15A1	collagen, type XV, alpha 1	NM_001855	2.21485	0.322569
UKv4_A_23_P320717	COG4	component of oligomeric golgi complex 4	NM_015386	2.20898	0.000895482
UKv4_A_23_P156732	PHF1	PHD finger protein 1	NM_002636|NM_024165|NP_002627|NP_077084	0.481134	0.00602201
UKv4_A_23_P363331	GUCA1C	guanylate cyclase activator 1C	NM_005459	4.02766	0.00180795
UKv4_A_23_P24493	MMP8	matrix metallopeptidase 8 (neutrophil collagenase)	NM_002424|NP_002415	0.37189	0.0833903
UKv4_A_23_P165840	ODC1	ornithine decarboxylase 1	NM_002539	0.452835	0.00284583
UKv4_A_23_P16834	FNDC4	fibronectin type III domain containing 4	NM_022823	2.94398	0.000276727
UKv4_A_23_P387000	XKR6	XK, Kell blood group complex subunit-related family, member 6	NM_173683	0.417542	0.00659148
UKv4_A_23_P380857	APOL4	apolipoprotein L, 4	NM_030643	2.06143	0.133184
UKv4_A_23_P43810	LTBP1	latent transforming growth factor beta binding protein 1	NM_000627|NM_206943|NP_000618|NP_996826	0.288112	3.40335e-05
UKv4_A_23_P58228	ODAM	odontogenic, ameloblast asssociated	NM_017855	6.76277	0.0672163
UKv4_A_32_P216635	KSR2	kinase suppressor of ras 2	NM_173598	5.72306	0.00488077
UKv4_A_24_P74559	PSCD4	pleckstrin homology, Sec7 and coiled-coil domains 4	NM_013385	0.468598	0.350678
UKv4_A_23_P5785	BBS5	Bardet-Biedl syndrome 5	NM_152384|NP_689597	2.08702	0.00058216
UKv4_A_23_P56734	HNMT	histamine N-methyltransferase	NM_006895	0.482015	0.177983
UKv4_A_23_P44466	CCDC102B	coiled-coil domain containing 102B	NM_024781	0.33465	0.00970459
UKv4_A_23_P52939	SLC43A1	solute carrier family 43, member 1	NM_003627	0.408317	0.000436868
UKv4_A_23_P115862	COMTD1	catechol-O-methyltransferase domain containing 1	NM_144589|NP_653190	0.414929	0.000371503
UKv4_A_23_P322013	C8orf54	chromosome 8 open reading frame 54	NM_001038706	2.60175	0.00402193
UKv4_A_23_P406616	FLJ36031	hypothetical protein FLJ36031	NM_175884	7.14502	5.71838e-08
UKv4_A_23_P212089	NFKBIZ	nuclear factor of kappa light polypeptide gene enhancer in B-cells inhibitor, zeta	NM_001005474|NM_031419|NP_001005474|NP_113607	2.32659	0.00101106
UKv4_A_24_P95723	KIAA0125	KIAA0125		3.59986	0.00787042
UKv4_A_23_P95060	EPHB3	EPH receptor B3	NM_004443|NP_004434	0.238158	4.3455e-05
UKv4_A_23_P60296	OSTF1	osteoclast stimulating factor 1	NM_012383|NP_036515	2.54671	0.000682033
UKv4_A_23_P349463	LOC63928	hepatocellular carcinoma antigen gene 520	NM_022097	2.80103	0.170858
UKv4_A_23_P17242	ABHD1	abhydrolase domain containing 1	NM_032604	2.05516	0.0143488
UKv4_A_23_P108871	ZC3H8	zinc finger CCCH-type containing 8	NM_032494	2.88492	0.00196377
UKv4_A_24_P251950	UGT3A2	UDP glycosyltransferase 3 family, polypeptide A2	NM_174914	0.258394	0.000195313
UKv4_A_23_P165788	PHOSPHO2	phosphatase, orphan 2	NM_001008489	2.06248	0.000346816
UKv4_A_23_P39550	TMEM163	transmembrane protein 163	NM_030923	0.00578033	2.60285e-05
UKv4_A_23_P381505	FLJ14712	hypothetical protein FLJ14712	XM_001126540	7.54856	0.00170795
UKv4_A_23_P17021	SCRN3	secernin 3	NM_024583	2.40851	8.10524e-06
UKv4_A_23_P566	FOXJ3	forkhead box J3	NM_014947	0.409805	0.000550497
UKv4_Hs13740.1	TMEM99	transmembrane protein 99	NM_145274|NP_660317	0.447569	0.00700376
UKv4_A_24_P56317	MBNL2	muscleblind-like 2 (Drosophila)	NM_144778	2.04374	0.105368
UKv4_A_23_P143331	BMP2	bone morphogenetic protein 2	NM_001200|NP_001191	0.293176	0.00908105
UKv4_A_23_P51587	RGS7	regulator of G-protein signaling 7	NM_002924|NP_002915	2.58757	0.00409785
UKv4_A_24_P57730	MRPL52	mitochondrial ribosomal protein L52	NM_178336|NM_180982|NM_181304|NM_181305|NM_181306|NM_181307|NP_848026|NP_851313|NP_851821|NP_851822|NP_851823|NP_851824	0.449759	0.00417736
UKv4_A_32_P145839	UGT3A1	UDP glycosyltransferase 3 family, polypeptide A1	NM_152404	0.15678	0.35321
UKv4_A_23_P45025	MAPK10	mitogen-activated protein kinase 10	NM_002753|NM_138980|NM_138981|NM_138982|NP_002744|NP_620446|NP_620447|NP_620448	0.406796	1.40063e-05
UKv4_A_32_P210168	LOC388135	similar to RIKEN cDNA 6030419C18 gene	NM_001039614	0.128399	1.87913e-05
UKv4_A_32_P214665	PCP4L1	Purkinje cell protein 4 like 1	XM_929467	0.240645	0.000225406
UKv4_A_24_P216681	LSM10	LSM10, U7 small nuclear RNA associated	NM_032881	0.435736	0.0189682
UKv4_A_24_P927716	UNQ9368	RTFV9368	XM_927190	0.224186	0.301307
UKv4_A_23_P157007	TMEM176B	transmembrane protein 176B	NM_001101311|NM_001101312|NM_001101313|NM_001101314|NM_014020|NP_001094781|NP_001094782|NP_001094783|NP_001094784|NP_054739	3.27274	0.0135947
UKv4_A_24_P307695	LRRCC1	leucine rich repeat and coiled-coil domain containing 1	NM_033402	0.422431	0.00311751
UKv4_A_23_P71316	RBPMS	RNA binding protein with multiple splicing	NM_001008712	0.312012	0.00119327
UKv4_A_23_P421664	CAP2	CAP, adenylate cyclase-associated protein, 2 (yeast)	NM_006366|NP_006357	0.448705	0.00067196
UKv4_A_23_P429478	FLJ32447	hypothetical protein LOC151278	NM_153038	5.44976	0.357379
UKv4_A_23_P27606	IL27RA	interleukin 27 receptor, alpha	NM_004843	0.492146	0.000324646
UKv4_A_24_P66233	TTTY14	testis-specific transcript, Y-linked 14	NR_001543	0.0823544	1.16356e-05
UKv4_A_23_P1519	PITPNM1	phosphatidylinositol transfer protein, membrane-associated 1	NM_004910	0.130916	0.000234348
UKv4_A_24_P750817	LOC147710	hypothetical LOC147710	XM_097278	2.31467	0.422815
UKv4_A_23_P420218	CACNG8	calcium channel, voltage-dependent, gamma subunit 8	NM_031895	4.31271	0.00784051
UKv4_A_23_P11787	WNT4	wingless-type MMTV integration site family, member 4	NM_030761|NP_110388	3.82954	0.0228694
UKv4_A_23_P43713	KCNK2	potassium channel, subfamily K, member 2	NM_001017424	0.282344	0.0242142
UKv4_A_23_P38567	SPECC1	sperm antigen with calponin homology and coiled-coil domains 1	NM_152904	0.235354	0.00120479
UKv4_A_23_P134614	COG5	component of oligomeric golgi complex 5	NM_006348	2.41381	3.99264e-05
UKv4_A_23_P139434	PRB2	proline-rich protein BstNI subfamily 2	NM_006248	2.7004	0.229333
UKv4_A_32_P33083	VCX2	variable charge, X-linked 2	NM_016378	0.167972	0.000263403
UKv4_A_23_P133386	RASGRF2	Ras protein-specific guanine nucleotide-releasing factor 2	NM_006909|NP_008840	0.165369	6.31488e-06
UKv4_A_23_P216935	C9orf45	chromosome 9 open reading frame 45	XR_017965	0.451651	0.000510019
UKv4_A_24_P456723	LOC728537	hypothetical protein LOC728537	XM_001127257	4.21066	0.00147777
UKv4_A_24_P230649	C3orf15	chromosome 3 open reading frame 15	NM_033364	0.21593	0.0118034
UKv4_A_23_P116868	SLCO1C1	solute carrier organic anion transporter family, member 1C1	NM_017435	2.9042	0.12616
UKv4_A_24_P362646	TXNDC9	thioredoxin domain containing 9	NM_005783|NP_005774	2.28381	0.00080149
UKv4_A_24_P268676	BHLHB2	basic helix-loop-helix domain containing, class B, 2	NM_003670|NP_003661	5.42339	0.00294176
UKv4_A_23_P216118	UNC5D	unc-5 homolog D (C. elegans)	NM_080872	0.0409153	4.41296e-05
UKv4_A_23_P366983	TRHDE	thyrotropin-releasing hormone degrading enzyme	NM_013381	0.331751	0.00327343
UKv4_A_23_P125748	ZMAT1	zinc finger, matrin type 1	NM_032441	0.36408	0.00458098
UKv4_A_23_P375	CDCA8	cell division cycle associated 8	NM_018101|NP_060571	0.439141	0.00836518
UKv4_A_23_P66682	HOXB6	homeobox B6	NM_018952|NP_061825	2.01826	0.142261
UKv4_A_23_P71699	RORB	RAR-related orphan receptor B	NM_006914	2.05827	0.0547653
UKv4_A_23_P376114	TAS2R46	taste receptor, type 2, member 46	NM_176887	2.45448	0.416611
UKv4_A_23_P201181	PTPN22	protein tyrosine phosphatase, non-receptor type 22 (lymphoid)	NM_012411|NM_015967|NP_036543|NP_057051	2.35501	0.346157
UKv4_A_23_P204696	CDKN1B	cyclin-dependent kinase inhibitor 1B (p27, Kip1)	NM_004064|NP_004055	2.00695	0.00809706
UKv4_A_23_P152024	CSK	c-src tyrosine kinase	NM_001127190|NM_004383|NP_001120662|NP_004374	0.454931	0.00195637
UKv4_A_24_P124370	PARVA	parvin, alpha	NM_018222	0.051583	3.93734e-05
UKv4_A_23_P120504	C20orf46	chromosome 20 open reading frame 46	NM_018354	0.413466	0.0429188
UKv4_A_23_P55544	CCBE1	collagen and calcium binding EGF domains 1	NM_133459	0.229393	0.0239523
UKv4_A_24_P929322	FLJ42393	hypothetical LOC401105		2.42751	0.0471767
UKv4_A_24_P119577	PHACTR4	phosphatase and actin regulator 4	NM_023923	0.432012	6.53891e-05
UKv4_A_23_P131428	VAX2	ventral anterior homeobox 2	NM_012476	0.273574	1.56903e-05
UKv4_A_23_P58117	SHROOM3	shroom family member 3	NM_020859	0.00440868	2.8555e-05
UKv4_A_23_P83838	CA8	carbonic anhydrase VIII	NM_004056	2.21418	0.00465616
UKv4_A_23_P9289	RFX3	regulatory factor X, 3 (influences HLA class II expression)	NM_002919|NM_134428|NP_002910|NP_602304	0.466093	0.00136845
UKv4_A_23_P251151	NELL1	NEL-like 1 (chicken)	NM_006157|NP_006148	0.0337612	0.00196173
UKv4_A_32_P209208	CAPS2	calcyphosine 2		18.6859	6.69687e-05
UKv4_A_24_P270971	LRRC48	leucine rich repeat containing 48	NM_031294	3.17594	0.000225261
UKv4_A_32_P156947	BEX4	BEX family member 4	NM_001080425|NM_001127688|NP_001073894|NP_001121160	0.376753	0.292742
UKv4_A_24_P269619	DECR1	2,4-dienoyl CoA reductase 1, mitochondrial	NM_001359	2.1309	0.00014858
UKv4_A_32_P156237	RPSA	ribosomal protein SA		11.8522	0.000111253
UKv4_A_23_P376759	DUSP11	dual specificity phosphatase 11 (RNA/RNP complex 1-interacting)	NM_003584	2.15888	0.000245838
UKv4_A_24_P226508	HS3ST5	heparan sulfate (glucosamine) 3-O-sulfotransferase 5	NM_153612	2.59566	0.000327069
UKv4_A_24_P398147	NEBL	nebulette	NM_006393	0.172916	0.00257553
UKv4_A_24_P229884	LOC440335	hypothetical gene supported by BC022385; BC035868; BC048326	XM_935391	0.266636	0.0056816
UKv4_A_23_P26697	TRIM47	tripartite motif-containing 47	NM_033452	0.397163	0.0167455
UKv4_A_23_P64837	LOC57228	small trans-membrane and glycosylated protein	NM_001031628	2.00024	0.00341634
UKv4_A_32_P127818	KIAA0174	KIAA0174	NM_014761	2.36193	5.2489e-05
UKv4_A_24_P21161	GPR85	G protein-coupled receptor 85	NM_018970|NP_061843	3.90998	0.00053565
UKv4_A_23_P22744	PAGE5	P antigen family, member 5 (prostate associated)	NM_130467	0.352012	0.000187554
UKv4_A_23_P427587	FGF19	fibroblast growth factor 19	NM_005117|NP_005108	2.84195	0.0194978
UKv4_A_23_P127033	ECHDC3	enoyl Coenzyme A hydratase domain containing 3	NM_024693	0.00315622	0.000508841
UKv4_A_23_P321473	FAM76A	family with sequence similarity 76, member A	NM_152660|NP_689873	0.378609	2.40777e-05
UKv4_A_23_P137381	ID3	inhibitor of DNA binding 3, dominant negative helix-loop-helix protein	NM_002167	0.470008	0.134284
UKv4_A_24_P71373	SLC9A1	solute carrier family 9 (sodium/hydrogen exchanger), member 1 (antiporter, Na+/H+, amiloride sensitive)	NM_003047|NP_003038	0.429403	0.0133792
UKv4_A_23_P158470	C3orf54	chromosome 3 open reading frame 54	NM_203370|NP_976248	0.449056	0.0122586
UKv4_A_32_P846696	LOC349196	hypothetical LOC349196		2.30347	0.130069
UKv4_A_23_P69537	NMU	neuromedin U	NM_006681|NP_006672	6.00255	1.77295e-05
UKv4_A_23_P39955	ACTG2	actin, gamma 2, smooth muscle, enteric	NM_001615|NP_001606	3.9813	0.00584511
UKv4_A_23_P146274	STMN2	stathmin-like 2	NM_007029|NP_008960	3.13723	0.00075092
UKv4_A_23_P96383	SRPX	sushi-repeat-containing protein, X-linked	NM_006307|NP_006298	2.12558	0.00227273
UKv4_A_23_P98571	C11orf66	chromosome 11 open reading frame 66	NM_145017	0.434993	0.0225916
UKv4_A_32_P5800	LOC643517	hypothetical LOC643517	XM_001721167|XM_931601|XM_943373|XP_001721219|XP_936694|XP_948466	6.48321	7.52257e-07
UKv4_A_23_P85693	GBP2	guanylate binding protein 2, interferon-inducible	NM_004120	4.52392	0.000261026
UKv4_A_23_P390504	FOXC1	forkhead box C1	NM_001453	0.0391181	5.86729e-05
UKv4_A_23_P144627	PCDHB13	protocadherin beta 13	NM_018933	7.35042	0.000104095
UKv4_A_23_P110403	PDLIM3	PDZ and LIM domain 3	NM_014476	5.1974	4.25341e-05
UKv4_A_24_P39211	ING1	inhibitor of growth family, member 1	NM_005537|NM_198217|NM_198218|NM_198219|NP_005528|NP_937860|NP_937861|NP_937862	0.413009	0.00800934
UKv4_A_23_P367013	TAS2R60	taste receptor, type 2, member 60	NM_177437	3.20488	0.00313514
UKv4_A_23_P347059	MOBKL1A	MOB1, Mps One Binder kinase activator-like 1A (yeast)	NM_173468	2.24309	8.12895e-05
UKv4_A_24_P226332	EPHA7	EPH receptor A7		2.79767	6.92569e-05
UKv4_A_24_P391586	OAF	OAF homolog (Drosophila)	NM_178507|NP_848602	0.484317	0.000141165
UKv4_A_23_P377299	ECE2	endothelin converting enzyme 2	NM_014693	0.127831	0.000188126
UKv4_A_23_P24157	C10orf33	chromosome 10 open reading frame 33	NM_032709|NP_116098|XM_001714371|XM_001725107|XM_001725403|XP_001714423|XP_001725159|XP_001725455	0.222026	0.00580338
UKv4_A_23_P1331	COL13A1	collagen, type XIII, alpha 1	NM_005203	0.101548	0.037391
UKv4_A_32_P129200	CADM2	cell adhesion molecule 2	NM_153184	11.609	0.000460826
UKv4_A_23_P20823	WDR34	WD repeat domain 34	NM_052844|NP_443076	0.464111	0.00520083
UKv4_A_23_P122216	LOX	lysyl oxidase	NM_002317	0.285329	0.0117483
UKv4_A_24_P234732	MXD4	MAX dimerization protein 4	NM_006454	2.12311	0.017586
UKv4_A_23_P41796	MAP3K1	mitogen-activated protein kinase kinase kinase 1	NM_005921|NP_005912	2.64323	0.00148916
UKv4_A_23_P117694	CORO2B	coronin, actin binding protein, 2B	NM_006091|NP_006082	0.34175	0.000823089
UKv4_A_32_P233527	PDE6B	phosphodiesterase 6B, cGMP-specific, rod, beta (congenital stationary night blindness 3, autosomal dominant)		0.29673	0.133419
UKv4_A_23_P97221	ZNF691	zinc finger protein 691	NM_015911	0.457448	0.00381689
UKv4_A_24_P280274	S100A7A	S100 calcium binding protein A7A	NM_176823	2.65686	0.362238
UKv4_A_23_P83414	PPP1CB	protein phosphatase 1, catalytic subunit, beta isoform	NM_002709	2.86667	0.00171658
UKv4_A_23_P101351	ZNF426	zinc finger protein 426	NM_024106	0.474005	0.0117815
UKv4_A_23_P353667	C19orf30	chromosome 19 open reading frame 30	NM_174947	3.40074	0.000128403
UKv4_A_23_P210358	LIMS1	LIM and senescent cell antigen-like domains 1	NM_004987|NP_004978	2.04908	0.000830907
UKv4_A_23_P47950	FAM112B	family with sequence similarity 112, member B	NM_144594	0.0509722	1.406e-05
UKv4_A_23_P212869	GABRA2	gamma-aminobutyric acid (GABA) A receptor, alpha 2	NM_000807	0.174499	1.03537e-05
UKv4_A_23_P125435	GABRB1	gamma-aminobutyric acid (GABA) A receptor, beta 1	NM_000812|NP_000803	0.355398	0.0108602
UKv4_A_24_P391918	L3MBTL4	l(3)mbt-like 4 (Drosophila)	NM_173464	7.097	0.00219272
UKv4_A_23_P216199	PPP1R3B	protein phosphatase 1, regulatory (inhibitor) subunit 3B	NM_024607	3.66771	0.00318242
UKv4_A_23_P410110	C10orf25	chromosome 10 open reading frame 25	NM_001039380	2.02974	0.000611273
UKv4_A_24_P22976	ARRDC2	arrestin domain containing 2	NM_015683	2.03914	0.000778484
UKv4_A_24_P62800	KLHDC8A	kelch domain containing 8A	NM_018203	0.236938	0.00162157
UKv4_A_23_P72127	KIAA1446	likely ortholog of rat brain-enriched guanylate kinase-associated protein	NM_020836	2.60118	2.21222e-05
UKv4_A_23_P324278	ALAD	aminolevulinate, delta-, dehydratase	NM_001003945	2.11872	0.000115254
UKv4_A_24_P383609	NANOS1	nanos homolog 1 (Drosophila)	NM_199461|NP_955631	0.463754	0.00155195
UKv4_A_32_P98927	FLJ13195	stromal antigen 3-like	XM_498429	2.02614	0.00381816
UKv4_A_24_P927182	POU2F1	POU class 2 homeobox 1	NM_002697|NP_002688	3.45114	0.287855
UKv4_A_23_P205567	PRKCH	protein kinase C, eta	NM_006255	0.217164	1.98082e-06
UKv4_A_24_P71890	NPFFR2	neuropeptide FF receptor 2	NM_053036	67.9819	1.57359e-05
UKv4_A_23_P155477	C3orf18	chromosome 3 open reading frame 18	NM_016210|NP_057294	0.116928	6.39845e-08
UKv4_A_23_P307544	PLXNA2	plexin A2	NM_025179	3.79948	0.00587131
UKv4_A_24_P305933	TMCC3	transmembrane and coiled-coil domain family 3	NM_020698	0.495123	0.00112803
UKv4_A_24_P283834	DRD2	dopamine receptor D2	NM_000795|NM_016574|NP_000786|NP_057658	0.338883	0.00143823
UKv4_A_23_P132115	SNF1LK	SNF1-like kinase	NM_173354	0.434731	7.2607e-05
UKv4_A_23_P66017	PRRT2	proline-rich transmembrane protein 2	NM_145239	0.33888	0.115802
UKv4_A_23_P18798	PCDHB9	protocadherin beta 9	NM_019119|NP_061992	13.9076	4.2956e-06
UKv4_A_23_P121976	POU4F3	POU domain, class 4, transcription factor 3	NM_002700	4.17534	0.000412838
UKv4_A_24_P200219	UPK1B	uroplakin 1B	NM_006952|NP_008883	0.393086	0.238572
UKv4_A_23_P69109	PLSCR1	phospholipid scramblase 1	NM_021105|NP_066928	0.443441	0.00718108
UKv4_A_23_P502464	NOS2A	nitric oxide synthase 2A (inducible, hepatocytes)	NM_000625|NP_000616	0.364294	0.00095476
UKv4_A_23_P358410	SRGAP3	SLIT-ROBO Rho GTPase activating protein 3	NM_001033117|NM_014850|NP_001028289|NP_055665	0.435761	0.182805
UKv4_A_23_P53623	P2RX4	purinergic receptor P2X, ligand-gated ion channel, 4	NM_002560	2.46383	5.74779e-05
UKv4_A_23_P48470	XRCC3	X-ray repair complementing defective repair in Chinese hamster cells 3	NM_001100118|NM_001100119|NM_005432|NP_001093588|NP_001093589|NP_005423	0.411845	0.000442195
UKv4_A_24_P294419	SEMA3B	sema domain, immunoglobulin domain (Ig), short basic domain, secreted, (semaphorin) 3B	NM_004636	3.15035	0.0118641
UKv4_A_32_P185317	LOC645249	hypothetical protein LOC645249	XM_928291	0.0881726	0.00676346
UKv4_A_23_P162782	FLJ10154	hypothetical protein FLJ10154	NM_018011	0.482631	0.00740155
UKv4_A_32_P37592	SCARNA17	small Cajal body-specific RNA 17	NR_003003	2.23255	0.000593184
UKv4_A_23_P127911	DKFZP586H2123	regeneration associated muscle protease	NM_015430	3.18203	0.136805
UKv4_A_23_P336198	GLCCI1	glucocorticoid induced transcript 1	NM_138426|NP_612435	2.88908	0.00534033
UKv4_A_24_P230074	ZNF704	zinc finger protein 704	NM_001033723	3.40847	0.000537623
UKv4_A_24_P696761	LEMD1	LEM domain containing 1	NM_001001552	0.0621601	0.00161979
UKv4_A_23_P208493	LILRB2	leukocyte immunoglobulin-like receptor, subfamily B (with TM and ITIM domains), member 2	NM_005874	0.49507	0.298717
UKv4_A_23_P210675	SYCP2	synaptonemal complex protein 2	NM_014258	3.52971	0.0171332
UKv4_A_23_P81280	BTNL9	butyrophilin-like 9	NM_152547	4.45425	0.261626
UKv4_A_23_P156996	tcag7.1196	similar to GLI-Kruppel family member HKR1	NM_001080852	2.34069	0.00029276
UKv4_A_23_P167017	POPDC2	popeye domain containing 2	NM_022135	2.16826	5.29523e-05
UKv4_A_24_P254079	ICAM5	intercellular adhesion molecule 5, telencephalin	NM_003259|NP_003250	0.467287	0.00303606
UKv4_A_23_P153964	INHBB	inhibin, beta B (activin AB beta polypeptide)	NM_002193	0.252538	0.0288576
UKv4_A_23_P323102	PCDHA9	protocadherin alpha 9	NM_014005	3.05144	0.0194674
UKv4_A_23_P15202	DHODH	dihydroorotate dehydrogenase	NM_001361	2.27616	3.88552e-06
UKv4_A_32_P459533	FCHO1	FCH domain only 1	NM_015122|NP_055937	0.365962	0.000879533
UKv4_A_23_P74701	COL24A1	collagen, type XXIV, alpha 1	NM_152890	0.272647	0.365721
UKv4_A_23_P129704	TERF2IP	telomeric repeat binding factor 2, interacting protein	NM_018975|NP_061848	2.52786	0.000452961
UKv4_A_23_P5903	SLCO4A1	solute carrier organic anion transporter family, member 4A1	NM_016354|NP_057438	0.173362	1.48269e-05
UKv4_A_32_P204205	SIX4	SIX homeobox 4	NM_017420|NP_059116	0.425471	0.000545453
UKv4_A_23_P3483	CACNA1H	calcium channel, voltage-dependent, T type, alpha 1H subunit	NM_021098	0.0578893	0.00523986
UKv4_A_24_P266131	FSTL4	follistatin-like 4	NM_015082	0.280629	0.00158556
UKv4_A_23_P500328	DCX	doublecortin	NM_000555|NM_178151|NM_178152|NM_178153|NP_000546|NP_835364|NP_835365|NP_835366	0.203388	0.0196342
UKv4_A_23_P10121	SFRP1	secreted frizzled-related protein 1	NM_003012	0.317106	1.29504e-05
UKv4_A_23_P415541	GPR26	G protein-coupled receptor 26	NM_153442	0.0112103	0.00258981
UKv4_A_23_P329198	OBFC2A	oligonucleotide/oligosaccharide-binding fold containing 2A	NM_001031716	3.58738	0.000325451
UKv4_A_32_P107876	FRAS1	Fraser syndrome 1	NM_025074	0.110856	0.00182206
UKv4_A_23_P10873	TLR1	toll-like receptor 1	NM_003263	2.97122	7.29433e-05
UKv4_A_23_P257043	GEM	GTP binding protein overexpressed in skeletal muscle	NM_005261|NM_181702|NP_005252|NP_859053	4.44197	0.00010662
UKv4_A_23_P100056	RBPMS2	RNA binding protein with multiple splicing 2	NM_194272	0.0769651	7.90896e-06
UKv4_A_23_P500130	KANK1	KN motif and ankyrin repeat domains 1	NM_015158|NM_153186|NP_055973|NP_694856	0.163819	0.0737024
UKv4_A_23_P41629	ADAMTS16	ADAM metallopeptidase with thrombospondin type 1 motif, 16	NM_139056	5.77107	0.00193329
UKv4_A_23_P102988	TXNRD2	thioredoxin reductase 2	NM_006440	2.01532	0.00819254
UKv4_A_23_P85460	CDKN2C	cyclin-dependent kinase inhibitor 2C (p18, inhibits CDK4)	NM_001262	2.49567	0.000611762
UKv4_Hs80315.1	SH3GL3	SH3-domain GRB2-like 3	NM_003027|NP_003018	0.0355692	9.65455e-07
UKv4_A_23_P102364	NGEF	neuronal guanine nucleotide exchange factor	NM_019850	0.17216	0.000701767
UKv4_A_23_P748	IRF6	interferon regulatory factor 6	NM_006147|NP_006138	5.74916	9.28516e-05
UKv4_A_23_P76364	CD9	CD9 molecule	NM_001769|NP_001760	3.2835	0.00118479
UKv4_A_23_P110108	SLC12A8	solute carrier family 12 (potassium/chloride transporters), member 8	NM_024628	0.297431	0.0882166
UKv4_A_23_P76983	C14orf45	chromosome 14 open reading frame 45	NM_025057	2.3044	0.00192935
UKv4_A_23_P309207	ZNF577	zinc finger protein 577	NM_032679	2.71866	0.00209809
UKv4_A_23_P254079	GENX-3414	genethonin 1	NM_003943	0.224327	2.62684e-05
UKv4_A_23_P30315	TRIM7	tripartite motif-containing 7	NM_033342	0.42274	0.0242491
UKv4_A_23_P151895	CILP	cartilage intermediate layer protein, nucleotide pyrophosphohydrolase	NM_003613|NP_003604	0.371585	0.00635579
UKv4_A_23_P74278	PDE4B	phosphodiesterase 4B, cAMP-specific (phosphodiesterase E4 dunce homolog, Drosophila)	NM_001037341	14.7983	6.10939e-05
UKv4_A_23_P28434	VAMP8	vesicle-associated membrane protein 8 (endobrevin)	NM_003761	2.97835	3.07588e-07
UKv4_A_23_P164576	MGC11082	hypothetical protein MGC11082		2.05244	0.0165373
UKv4_A_24_P330518	CA12	carbonic anhydrase XII	NM_001218	0.140844	5.36725e-05
UKv4_A_23_P212779	DKFZP564O0823	DKFZP564O0823 protein	NM_015393	5.56857	1.00719e-05
UKv4_A_23_P29384	ZNF502	zinc finger protein 502	NM_001134440|NM_001134441|NM_001134442|NM_033210|NP_001127912|NP_001127913|NP_001127914|NP_149987	2.55852	2.75191e-06
UKv4_A_24_P251734	FSTL5	follistatin-like 5	NM_020116	15.3373	3.01822e-07
UKv4_A_23_P254626	SGCE	sarcoglycan, epsilon	NM_003919	2.57072	1.73665e-05
UKv4_A_23_P380526	DPPA4	developmental pluripotency associated 4	NM_018189	0.19346	0.353794
UKv4_A_23_P333228	MARCH4	membrane-associated ring finger (C3HC4) 4	NM_020814	2.96944	0.000702762
UKv4_A_23_P4714	MIA	melanoma inhibitory activity	NM_006533	0.313708	0.0149401
UKv4_A_23_P5392	TP53I3	tumor protein p53 inducible protein 3	NM_004881	3.20577	0.000211979
UKv4_A_24_P915784	LOC151162	hypothetical LOC151162	NA	2.16868	0.000139965
UKv4_A_23_P135437	EXOC4	exocyst complex component 4	NM_021807	2.07965	0.000190943
UKv4_A_23_P38894	FLJ11286	hypothetical protein FLJ11286	NM_018381	4.59273	0.000555666
UKv4_A_24_P233995	MOSC1	MOCO sulphurase C-terminal domain containing 1	NM_022746|NP_073583	0.423992	0.000262222
UKv4_A_24_P142151	LRRC28	leucine rich repeat containing 28	NM_144598	0.399685	6.64323e-05
UKv4_A_24_P131392	FAM82A	family with sequence similarity 82, member A	NM_144713	2.25428	0.00128904
UKv4_A_23_P70733	TAAR2	trace amine associated receptor 2	NM_014626	0.0277964	0.357362
UKv4_A_24_P131646	MYL3	myosin, light chain 3, alkali; ventricular, skeletal, slow	NM_000258	6.68254	0.00587666
UKv4_A_23_P256107	HPSE	heparanase	NM_006665	9.24013	8.6427e-06
UKv4_A_23_P12572	CASP7	caspase 7, apoptosis-related cysteine peptidase	NM_001227|NM_033338|NM_033339|NM_033340|NP_001218|NP_203124|NP_203125|NP_203126	3.20758	0.00362533
UKv4_A_32_P112380	TMEM102	transmembrane protein 102	NM_178518	3.8633	0.000169756
UKv4_A_23_P324554	TMEM16D	transmembrane protein 16D	NM_178826	0.32281	0.00194438
UKv4_A_23_P251104	SGCB	sarcoglycan, beta (43kDa dystrophin-associated glycoprotein)	NM_000232|NP_000223	2.01516	9.09955e-05
UKv4_A_23_P75063	DYDC2	DPY30 domain containing 2	NM_032372	0.0336244	0.000287439
UKv4_A_23_P396800	NEGR1	neuronal growth regulator 1	NM_173808	4.3453	0.000408218
UKv4_A_23_P112220	INSL4	insulin-like 4 (placenta)	NM_002195	0.490615	0.409884
UKv4_A_24_P917819	C21orf99	chromosome 21 open reading frame 99	XR_017732	8.08189	0.0103715
UKv4_A_23_P1072	ATP1A1	ATPase, Na+/K+ transporting, alpha 1 polypeptide	NM_000701|NM_001001586|NP_000692|NP_001001586	0.435755	0.00029417
UKv4_A_23_P11598	ZNF684	zinc finger protein 684	NM_152373	0.493215	0.00753236
UKv4_A_24_P330303	FRMD6	FERM domain containing 6	NM_152330	9.8549	0.000164375
UKv4_A_23_P151232	TMEM132C	transmembrane protein 132C	XM_001715575|XM_044062|XM_941994|XP_001715627|XP_044062|XP_947087	40.8358	3.14856e-05
UKv4_A_24_P98411	HSPA5	heat shock 70kDa protein 5 (glucose-regulated protein, 78kDa)	NM_005347	2.00505	0.011172
UKv4_A_23_P46507	BOLA1	bolA homolog 1 (E. coli)	NM_016074	2.17449	5.33394e-05
UKv4_A_23_P52986	VWCE	von Willebrand factor C and EGF domains	NM_152718|NP_689931	0.317803	0.000682302
UKv4_A_23_P328600	SLC24A6	solute carrier family 24 (sodium/potassium/calcium exchanger), member 6	NM_024959	3.08602	0.000157652
UKv4_A_24_P200297	ABTB1	ankyrin repeat and BTB (POZ) domain containing 1	NM_172027	2.64276	0.000346423
UKv4_A_23_P141394	WIPI1	WD repeat domain, phosphoinositide interacting 1	NM_017983	0.462658	0.0543978
UKv4_A_23_P72068	GMDS	GDP-mannose 4,6-dehydratase	NM_001500	0.401086	4.61982e-05
UKv4_A_24_P313186	CALM1	calmodulin 1 (phosphorylase kinase, delta)	NM_006888	2.18927	0.0104201
UKv4_A_24_P97342	PROK2	prokineticin 2	NM_021935	0.213476	9.97043e-06
UKv4_A_23_P434807	RND2	Rho family GTPase 2	NM_005440|NP_005431	0.402881	0.000935535
UKv4_A_23_P57856	BCL6	B-cell CLL/lymphoma 6	NM_001130845|NM_001706|NM_138931|NP_001124317|NP_001697|NP_620309	2.36915	0.00341759
UKv4_A_23_P121665	SORCS2	sortilin-related VPS10 domain containing receptor 2	NM_020777	0.178875	0.00692973
UKv4_A_23_P40108	COL9A3	collagen, type IX, alpha 3	NM_001853|NP_001844	0.421622	0.0802027
UKv4_A_23_P61180	PLCXD1	phosphatidylinositol-specific phospholipase C, X domain containing 1	NM_018390|NP_060860	0.48118	0.000328888
UKv4_A_32_P153773	CACNA1B	calcium channel, voltage-dependent, N type, alpha 1B subunit		0.356376	0.0097758
UKv4_A_23_P342138	C9orf94	chromosome 9 open reading frame 94		0.0898321	0.009252
UKv4_A_32_P12232	BNC2	basonuclin 2	NM_017637	6.59284	0.00493617
UKv4_A_24_P58488	FLJ40298	hypothetical protein FLJ40298	NM_173486	0.49387	0.000770534
UKv4_A_23_P144274	JAKMIP1	janus kinase and microtubule interacting protein 1	NM_144720	0.301403	6.13934e-05
UKv4_A_32_P790284	KATNAL2	katanin p60 subunit A-like 2	NM_031303	2.12089	0.0366852
UKv4_A_23_P62764	CCDC28B	coiled-coil domain containing 28B	NM_024296|NP_077272	0.487805	0.00293404
UKv4_A_23_P62768	TMEM54	transmembrane protein 54	NM_033504|NP_277039	3.51122	4.58576e-05
UKv4_A_23_P32165	LHX2	LIM homeobox 2	NM_004789|NP_004780	0.0415244	0.000139367
UKv4_A_23_P214897	AKAP12	A kinase (PRKA) anchor protein 12	NM_005100|NM_144497|NP_005091|NP_653080	0.449187	6.57012e-05
UKv4_A_23_P59543	TARP	TCR gamma alternate reading frame protein	NM_001003799|NM_001003806|NP_001003799|NP_001003806	3.04353	0.370425
UKv4_A_23_P34578	GNL2	guanine nucleotide binding protein-like 2 (nucleolar)	NM_013285	0.440848	0.000629233
UKv4_Hs351350.1	LNP1	leukemia NUP98 fusion partner 1	NM_001085451|NP_001078920	0.496792	0.0290556
UKv4_A_23_P43820	MFSD2	major facilitator superfamily domain containing 2	NM_032793	0.254028	0.00392882
UKv4_A_23_P254404	SH3PX3	SH3 and PX domain containing 3	NM_153271	0.476643	0.000288296
UKv4_A_23_P40847	CHST2	carbohydrate (N-acetylglucosamine-6-O) sulfotransferase 2	NM_004267	0.180391	1.13809e-05
UKv4_A_23_P108751	FHL2	four and a half LIM domains 2	NM_201555	2.57653	0.000225722
UKv4_A_23_P104996	BEST1	bestrophin 1	NM_004183|NP_004174	2.30947	0.00934167
UKv4_A_23_P319005	HMP19	HMP19 protein	NM_015980|NP_057064	2.53558	0.000161816
UKv4_A_23_P89302	CACNG1	calcium channel, voltage-dependent, gamma subunit 1	NM_000727	0.426015	0.0340281
UKv4_A_23_P368773	ZNF560	zinc finger protein 560	NM_152476	12.4766	1.26959e-05
UKv4_A_23_P368779	ZNF114	zinc finger protein 114	NM_153608	16.6024	2.17396e-06
UKv4_A_23_P502047	CHRD	chordin	NM_003741	0.458597	0.0415383
UKv4_A_23_P374250	DPY19L2	dpy-19-like 2 (C. elegans)	NM_173812	0.0657351	0.000424357
UKv4_A_23_P144134	C3orf58	chromosome 3 open reading frame 58	NM_173552	0.47906	0.0139369
UKv4_A_23_P97181	GREM2	gremlin 2, cysteine knot superfamily, homolog (Xenopus laevis)	NM_022469	5.36861	0.00376751
UKv4_A_23_P110531	FST	follistatin	NM_006350|NM_013409|NP_006341|NP_037541	3.66276	0.00462566
UKv4_A_23_P430930	RSPO2	R-spondin 2 homolog (Xenopus laevis)	NM_178565	0.0168596	0.000100841
UKv4_A_23_P112874	GPC5	glypican 5	NM_004466	0.364715	0.0895767
UKv4_A_23_P135646	IKZF1	IKAROS family zinc finger 1 (Ikaros)	NM_006060|NP_006051	0.423353	0.000177561
UKv4_A_23_P317098	KLC3	kinesin light chain 3	NM_177417	129.729	0.35737
UKv4_A_23_P75921	TRAF6	TNF receptor-associated factor 6	NM_004620|NM_145803|NP_004611|NP_665802	2.3807	6.52201e-05
UKv4_A_23_P159255	PTPRM	protein tyrosine phosphatase, receptor type, M	NM_001105244|NM_002845|NP_001098714|NP_002836	56.2776	8.15101e-06
UKv4_A_23_P338919	SPEG	SPEG complex locus	NM_005876|NP_005867	3.21402	9.44016e-05
UKv4_A_23_P2317	DDN	dendrin	NM_015086	0.499974	0.00931803
UKv4_A_23_P30736	HLA-DOB	major histocompatibility complex, class II, DO beta	NM_002120	5.52146	0.00133485
UKv4_A_23_P51853	ZDHHC18	zinc finger, DHHC-type containing 18	NM_032283|NP_115659	0.403357	0.00369381
UKv4_A_32_P40463	NUDT9P1	nudix (nucleoside diphosphate linked moiety X)-type motif 9 pseudogene 1	NR_002779	4.36279	0.00642557
UKv4_A_23_P92453	GSH2	GS homeobox 2	NM_133267	0.0982689	5.73098e-06
UKv4_A_24_P39843	CYB561	cytochrome b-561	NM_001017916	9.60213	0.00585909
UKv4_A_23_P56228	GMIP	GEM interacting protein	NM_016573	0.452981	0.000112541
UKv4_A_23_P399078	TIMP3	TIMP metallopeptidase inhibitor 3	NM_000362|NP_000353	2.62494	0.0132937
UKv4_A_24_P88870	B3GALNT1	beta-1,3-N-acetylgalactosaminyltransferase 1 (globoside blood group)	NM_033169	0.0225291	0.00105611
UKv4_A_23_P36546	HOXC10	homeobox C10	NM_017409|NP_059105	2.18431	0.0124311
UKv4_A_23_P56913	CIB4	calcium and integrin binding family member 4	NM_001029881	0.401071	0.113416
UKv4_A_24_P114103	C1orf51	chromosome 1 open reading frame 51	NM_144697	3.07994	0.000506395
UKv4_A_23_P132041	C20orf152	chromosome 20 open reading frame 152	NM_080834	2.03831	0.193053
UKv4_A_23_P310022	KIAA1217	KIAA1217	NM_019590	0.15916	0.000498613
UKv4_A_24_P364807	LPCAT2	lysophosphatidylcholine acyltransferase 2	NM_017839|NP_060309	0.103373	4.85096e-05
UKv4_A_23_P37623	GOLGA8A	golgi autoantigen, golgin subfamily a, 8A	NM_181077|NP_851422|XM_001714558|XP_001714610	0.33708	0.0394126
UKv4_A_32_P366349	FER1L5	fer-1-like 5 (C. elegans)	NM_001077400|NM_001113382|NP_001070868|NP_001106853	0.336895	0.022752
UKv4_A_23_P106389	SEMA7A	semaphorin 7A, GPI membrane anchor (John Milton Hagen blood group)	NM_003612	0.445932	0.00347329
UKv4_A_23_P434253	JPH1	junctophilin 1	NM_020647|NP_065698	0.45986	0.0189189
UKv4_A_24_P245298	TNFSF12	tumor necrosis factor (ligand) superfamily, member 12	NM_003809	2.17344	0.00312034
UKv4_A_24_P175612	SFXN2	sideroflexin 2	NM_178858|NP_849189	0.293907	0.00106314
UKv4_A_23_P86540	ARMC3	armadillo repeat containing 3	NM_173081	4.34847	0.360515
UKv4_A_23_P68167	CNGA3	cyclic nucleotide gated channel alpha 3	NM_001298	0.0114731	0.000433699
UKv4_A_23_P376686	BTNL2	butyrophilin-like 2 (MHC class II associated)	NM_019602	2.50955	0.00420027
UKv4_A_32_P743184	DPPA3	developmental pluripotency associated 3	NM_199286	3.28786	0.315754
UKv4_A_23_P79247	PGAP1	post-GPI attachment to proteins 1	NM_024989|NP_079265	2.44108	0.0418706
UKv4_A_23_P371410	PRKACB	protein kinase, cAMP-dependent, catalytic, beta	NM_002731|NM_182948|NM_207578|NP_002722|NP_891993|NP_997461	6.36146	0.00679716
UKv4_A_24_P99145	KCNH5	potassium voltage-gated channel, subfamily H (eag-related), member 5	NM_172376	29.3722	6.41494e-05
UKv4_A_23_P124486	PTPN9	protein tyrosine phosphatase, non-receptor type 9	NM_002833	0.481251	0.0011605
UKv4_A_24_P93754	JMJD2C	jumonji domain containing 2C		2.45267	0.034272
UKv4_A_24_P65941	C21orf96	chromosome 21 open reading frame 96		2.31275	0.000816154
UKv4_A_23_P116286	AMPD3	adenosine monophosphate deaminase (isoform E)	NM_000480	5.88361	0.009162
UKv4_A_23_P73526	CITED1	Cbp/p300-interacting transactivator, with Glu/Asp-rich carboxy-terminal domain, 1	NM_004143	0.413473	0.0217445
UKv4_A_23_P52266	IFIT1	interferon-induced protein with tetratricopeptide repeats 1	NM_001548|NP_001539	3.6138	0.000532797
UKv4_A_23_P111811	ING3	inhibitor of growth family, member 3	NM_019071	2.04117	0.000746498
UKv4_A_32_P140030	FOXN4	forkhead box N4	NM_213596	0.16459	1.22559e-06
UKv4_A_23_P142750	EIF2AK2	eukaryotic translation initiation factor 2-alpha kinase 2	NM_002759|NP_002750	2.20777	0.00196592
UKv4_A_23_P163143	ACYP1	acylphosphatase 1, erythrocyte (common) type	NM_203488	0.498515	0.00100751
UKv4_A_24_P192301	SEMA3A	sema domain, immunoglobulin domain (Ig), short basic domain, secreted, (semaphorin) 3A	NM_006080	0.0303319	7.19846e-06
UKv4_A_23_P163492	BAIAP3	BAI1-associated protein 3	NM_003933|NP_003924	0.458823	0.240893
UKv4_A_32_P97169	GPC6	glypican 6	NM_005708|NP_005699	0.330467	0.000484634
UKv4_A_32_P164593	ZMAT4	zinc finger, matrin type 4	NM_024645	0.17671	3.99658e-05
UKv4_A_24_P649282	LUZP2	leucine zipper protein 2	NM_001009909	7.56844	0.000821584
UKv4_A_24_P23527	THAP5	THAP domain containing 5	NM_182529	2.03962	0.00686808
UKv4_A_24_P125469	LIPG	lipase, endothelial	NM_006033	6.78023	0.0335425
UKv4_A_23_P17821	PLA2G3	phospholipase A2, group III	NM_015715	0.243871	0.014093
UKv4_A_24_P70888	PLXNB2	plexin B2	XM_938245	0.479028	0.0197316
UKv4_A_24_P532232	CREB5	cAMP responsive element binding protein 5	NM_182898	3.29533	2.36388e-05
UKv4_A_23_P122393	EGFL9	EGF-like-domain, multiple 9	NM_206539	0.226067	0.000183162
UKv4_A_23_P40184	CDH22	cadherin-like 22	NM_021248	0.481253	0.0025624
UKv4_A_23_P88095	TBC1D4	TBC1 domain family, member 4	NM_014832|NP_055647	0.459002	0.00283768
UKv4_A_23_P25176	TBX5	T-box 5	NM_080718	0.487692	0.0722675
UKv4_A_23_P4611	SLC27A5	solute carrier family 27 (fatty acid transporter), member 5	NM_012254	0.465298	0.00130019
UKv4_A_24_P389916	LRRC32	leucine rich repeat containing 32	NM_001128922|NM_005512|NP_001122394|NP_005503	0.276666	0.000545962
UKv4_A_23_P134225	LRRC61	leucine rich repeat containing 61	NM_023942	0.0826206	8.27779e-06
UKv4_A_23_P161428	ANKRD22	ankyrin repeat domain 22	NM_144590	2.15009	0.405629
UKv4_A_23_P161424	PLXDC2	plexin domain containing 2	NM_032812	0.0602448	2.10966e-05
UKv4_A_32_P126375	NHS	Nance-Horan syndrome (congenital cataracts and dental anomalies)	NM_198270	0.122161	0.00588347
UKv4_A_24_P46357	MYO10	myosin X	NM_012334	0.145041	7.15696e-05
UKv4_A_32_P198177	PALM3	Paralemmin-3	XM_001726585|XM_292820|XM_937298|XP_001726637|XP_292820|XP_942391	0.488749	0.0676911
UKv4_A_23_P42112	GPR31	G protein-coupled receptor 31	NM_005299	2.3754	0.0228691
UKv4_A_23_P67971	GALM	galactose mutarotase (aldose 1-epimerase)	NM_138801	0.0505481	7.47804e-06
UKv4_A_23_P215024	LRRC1	leucine rich repeat containing 1	NM_018214	2.25071	0.00125882
UKv4_A_23_P139841	KCNC2	potassium voltage-gated channel, Shaw-related subfamily, member 2	NM_139137	2.21269	0.0431594
UKv4_A_23_P214779	UTRN	utrophin	NM_007124	0.0775152	0.0012428
UKv4_A_32_P463538	GRIP2	glutamate receptor interacting protein 2	NM_001080423|NP_001073892	0.30899	0.00236294
UKv4_A_24_P276947	ACTR2	ARP2 actin-related protein 2 homolog (yeast)	NM_001005386	2.0316	0.000810434
UKv4_A_32_P75094	AIFM2	apoptosis-inducing factor, mitochondrion-associated, 2	NM_032797	0.113973	0.00153803
UKv4_A_32_P224525	LOC131873	hypothetical protein LOC131873	XM_067585	19.3148	0.000471111
UKv4_A_24_P297551	FAM19A2	family with sequence similarity 19 (chemokine (C-C motif)-like), member A2	NM_178539	0.179715	0.00235391
UKv4_A_23_P116414	HRASLS3	HRAS-like suppressor 3	NM_007069	27.4582	1.74574e-05
UKv4_A_23_P85082	OTEX	paired-like homeobox protein OTEX	NM_139282	0.352046	0.0320539
UKv4_A_23_P113748	ZNF385D	zinc finger protein 385D	NM_024697|NP_078973	0.433504	0.00419556
UKv4_A_32_P216520	WIF1	WNT inhibitory factor 1	NM_007191|NP_009122	0.262592	0.376203
UKv4_A_32_P228167	C12orf50	chromosome 12 open reading frame 50	NM_152589	0.47418	0.123651
UKv4_A_23_P170050	RIT2	Ras-like without CAAX 2	NM_002930	0.211432	0.0702876
UKv4_A_23_P501831	C5orf4	chromosome 5 open reading frame 4	NM_016348|NM_032385|NP_057432|NP_115761	3.70744	0.000439965
UKv4_A_23_P120048	BAZ2B	bromodomain adjacent to zinc finger domain, 2B	NM_013450	3.519	0.000196076
UKv4_A_23_P501781	KCNJ1	potassium inwardly-rectifying channel, subfamily J, member 1	NM_153767	0.488844	0.0530002
UKv4_A_23_P202219	FAM26B	family with sequence similarity 26, member B	NM_015916	2.0354	0.000118025
UKv4_A_24_P228875	ARHGEF6	Rac/Cdc42 guanine nucleotide exchange factor (GEF) 6	NM_004840|NP_004831	0.476243	0.0459067
UKv4_A_24_P267552	HSD11B1L	hydroxysteroid (11-beta) dehydrogenase 1-like	NM_198533	0.420722	0.00908897
UKv4_A_23_P328259	FHDC1	FH2 domain containing 1	NM_033393|NP_203751	0.160018	0.00717497
UKv4_A_24_P280983	HOXA11S	homeo box A11, antisense	NR_002795	3.29886	0.32856
UKv4_A_24_P345209	DYRK3	dual-specificity tyrosine-(Y)-phosphorylation regulated kinase 3	NM_001004023	0.0343017	4.61322e-05
UKv4_A_24_P299503	ZWINTAS	ZW10 interactor antisense		0.17435	0.276491
UKv4_A_23_P258312	NAPRT1	nicotinate phosphoribosyltransferase domain containing 1	NM_145201	0.458989	0.0928839
UKv4_A_23_P258310	PXDNL	peroxidasin homolog (Drosophila)-like	NM_144651	0.215295	9.8637e-06
UKv4_A_23_P204304	PTPRO	protein tyrosine phosphatase, receptor type, O	NM_002848|NM_030667|NM_030668|NM_030669|NM_030670|NM_030671|NP_002839|NP_109592|NP_109593|NP_109594|NP_109595|NP_109596	0.194828	0.00229208
UKv4_A_24_P459621	FLJ34515	hypothetical gene supported by AK091834		32.4011	0.00023663
UKv4_A_23_P423309	PCDH12	protocadherin 12	NM_016580	2.07444	0.351667
UKv4_A_23_P26854	KIAA0672	KIAA0672 gene product	NM_014859	0.220899	3.38612e-05
UKv4_A_32_P336776	FRMD7	FERM domain containing 7	NM_194277	2.56907	0.0425636
UKv4_A_23_P383325	CCDC110	coiled-coil domain containing 110	NM_152775	5.89203	0.0166367
UKv4_A_24_P88696	SCG2	secretogranin II (chromogranin C)	NM_003469|NP_003460	3.71374	0.000140976
UKv4_A_23_P2492	C1S	complement component 1, s subcomponent	NM_001734|NM_201442|NP_001725|NP_958850	0.439856	0.0288366
UKv4_A_23_P44674	CRIP1	cysteine-rich protein 1 (intestinal)	NM_001311	0.0471461	5.82727e-06
UKv4_A_24_P335202	CHRDL2	chordin-like 2	NM_015424	0.0714913	6.04379e-05
UKv4_A_23_P153941	C2orf34	chromosome 2 open reading frame 34	NM_024766	0.320646	0.000419576
UKv4_A_23_P5968	SEMG2	semenogelin II	NM_003008	3.98783	0.365222
UKv4_A_23_P317636	ADD2	adducin 2 (beta)	NM_017482	0.163118	0.00100924
UKv4_A_23_P56505	ITGA4	integrin, alpha 4 (antigen CD49D, alpha 4 subunit of VLA-4 receptor)	NM_000885	0.0141657	0.000124138
UKv4_A_23_P148297	SH3BGRL	SH3 domain binding glutamic acid-rich protein like	NM_003022|NP_003013	5.50607	0.000729847
UKv4_A_23_P360316	FUT3	fucosyltransferase 3 (galactoside 3(4)-L-fucosyltransferase, Lewis blood group)	NM_000149	0.305336	0.403847
UKv4_A_23_P340263	RNF175	ring finger protein 175	NM_173662	2.18926	0.0031329
UKv4_A_23_P216679	CDC14B	CDC14 cell division cycle 14 homolog B (S. cerevisiae)	NM_033331	0.41063	0.00142394
UKv4_A_23_P379550	YARS	tyrosyl-tRNA synthetase	NM_003680|NP_003671	0.442198	0.00266583
UKv4_A_23_P21842	ANKS1B	ankyrin repeat and sterile alpha motif domain containing 1B	NM_152788	0.467474	0.0111543
UKv4_A_23_P70634	NMBR	neuromedin B receptor	NM_002511	5.01376	0.162427
UKv4_A_23_P162355	HOXC5	homeobox C5	NM_018953|NP_061826|NR_003084	3.21722	0.00860281
UKv4_A_24_P293358	C2CD2	C2 calcium-dependent domain containing 2	NM_015500|NM_199050|NP_056315|NP_950251	0.44879	0.00283938
UKv4_A_23_P4561	SERPINB8	serpin peptidase inhibitor, clade B (ovalbumin), member 8	NM_198833	3.76245	0.000201717
UKv4_A_23_P97517	RALGPS2	Ral GEF with PH domain and SH3 binding motif 2	NM_018037	3.73088	4.39328e-05
UKv4_A_23_P332268	GABRG3	gamma-aminobutyric acid (GABA) A receptor, gamma 3	NM_033223	0.192124	0.000875707
UKv4_A_23_P390139	TMEM74	transmembrane protein 74	NM_153015	0.067539	1.81393e-05
UKv4_A_23_P29005	SAMSN1	SAM domain, SH3 domain and nuclear localization signals 1	NM_022136	0.207698	0.0126159
UKv4_A_23_P18559	INPP4B	inositol polyphosphate-4-phosphatase, type II, 105kDa	NM_001101669|NM_003866|NP_001095139|NP_003857	0.444269	0.0373899
UKv4_A_23_P135257	PRSS3	protease, serine, 3	NM_002771|NM_007343|NP_002762|NP_031369	4.8424	0.00723779
UKv4_A_24_P81900	SLC2A3	solute carrier family 2 (facilitated glucose transporter), member 3	NM_006931|NP_008862	7.09328	0.000289713
UKv4_A_24_P93206	TMEM179	transmembrane protein 179	NM_207379	0.436537	0.000727077
UKv4_A_23_P88404	TGFB3	transforming growth factor, beta 3	NM_003239|NP_003230	0.101007	7.3999e-07
UKv4_A_32_P49508	HMGCLL1	3-hydroxymethyl-3-methylglutaryl-Coenzyme A lyase-like 1	NM_019036	0.392255	0.00557894
UKv4_A_24_P55295	GJA1	gap junction protein, alpha 1, 43kDa	NM_000165|NP_000156	0.374712	0.0103738
UKv4_A_23_P200310	DEPDC1	DEP domain containing 1	NM_017779	2.07315	0.0124807
UKv4_A_23_P40926	DGKG	diacylglycerol kinase, gamma 90kDa	NM_001080744|NM_001080745|NM_001346|NP_001074213|NP_001074214|NP_001337	2.09701	0.0942006
UKv4_A_23_P339098	SLC35F2	solute carrier family 35, member F2	NM_017515	0.321028	0.000644912
UKv4_A_23_P337642	ATP2B3	ATPase, Ca++ transporting, plasma membrane 3	NM_021949	0.482603	0.0278567
UKv4_A_23_P111054	HIST1H2BB	histone cluster 1, H2bb	NM_021062	3.85402	0.000810404
UKv4_A_23_P342000	RBM11	RNA binding motif protein 11	NM_144770	0.339817	0.000944342
UKv4_Hs23767.2	AKIRIN1	akirin 1	NM_024595|NP_078871	0.400358	0.000576281
UKv4_A_23_P251011	ELL2	elongation factor, RNA polymerase II, 2		2.0512	0.000262508
UKv4_A_24_P331882	KIAA1211	KIAA1211 protein		2.37784	7.35759e-06
UKv4_A_23_P306211	FAM84A	family with sequence similarity 84, member A	NM_145175	0.319445	0.000859573
UKv4_A_23_P39881	C2orf14	chromosome 2 open reading frame 14		2.45132	0.309741
UKv4_A_24_P501544	YPEL2	yippee-like 2 (Drosophila)	NM_001005404	5.10131	0.00100513
UKv4_A_23_P368251	GSG1L	GSG1-like	NM_001109763|NM_144675|NP_001103233|NP_653276	0.238545	0.00514802
UKv4_A_23_P211417	RFPL1	ret finger protein-like 1	NM_021026	2.45882	0.0058089
UKv4_A_32_P122579	EZH2	enhancer of zeste homolog 2 (Drosophila)	NM_004456|NM_152998|NP_004447|NP_694543	2.55761	0.0040794
UKv4_A_32_P701268	MED12L	mediator complex subunit 12-like	NM_053002|NP_443728	2.1677	0.201271
UKv4_A_23_P150362	TEX12	testis expressed 12	NM_031275|NP_112565	0.376365	0.0176667
UKv4_A_32_P3476	RPRML	reprimo-like	NM_203400	0.133437	0.0292931
UKv4_A_23_P347541	GRIN3A	glutamate receptor, ionotropic, N-methyl-D-aspartate 3A	NM_133445	6.89501	0.00115653
UKv4_A_23_P161135	LEPR	leptin receptor	NM_002303	6.82564	0.000208501
UKv4_A_23_P158811	PRKG1	protein kinase, cGMP-dependent, type I	NM_006258	0.223038	0.000652681
UKv4_A_23_P170290	TMEM57	transmembrane protein 57	NM_018202	0.489135	0.00105799
UKv4_A_23_P412577	ANKRD29	ankyrin repeat domain 29	NM_173505	5.68251	0.0651651
UKv4_A_23_P45970	C1orf109	chromosome 1 open reading frame 109	NM_017850	0.446293	0.00294278
UKv4_A_23_P345564	OPRL1	opiate receptor-like 1	NM_182647	0.382949	0.009953
UKv4_A_23_P415652	GALNT12	UDP-N-acetyl-alpha-D-galactosamine:polypeptide N-acetylgalactosaminyltransferase 12 (GalNAc-T12)	NM_024642	0.0519708	0.000152375
UKv4_A_23_P136116	FLJ16237	hypothetical protein LOC392636	NM_001004320	5.33201	0.239492
UKv4_A_24_P652033	DPY19L1P1	dpy-19-like 1 pseudogene 1 (C. elegans)		0.345409	0.00311594
UKv4_A_23_P57268	CXADR	coxsackie virus and adenovirus receptor	NM_001338	0.36917	5.43023e-05
UKv4_A_23_P82651	NPTX2	neuronal pentraxin II	NM_002523|NP_002514	0.0112739	2.47908e-05
UKv4_A_23_P69179	LEPREL1	leprecan-like 1	NM_018192	2.30444	0.000959593
UKv4_A_24_P410086	SSBP4	single stranded DNA binding protein 4	NM_032627	0.374271	0.00013712
UKv4_A_32_P231568	RASEF	RAS and EF-hand domain containing	NM_152573	0.0619481	0.00010284
UKv4_A_23_P132915	FAM114A1	family with sequence similarity 114, member A1	NM_138389|NP_612398	2.28749	6.60604e-05
UKv4_A_24_P374154	SF3A1	splicing factor 3a, subunit 1, 120kDa	NM_005877	0.439536	0.01975
UKv4_A_24_P207995	L1CAM	L1 cell adhesion molecule	NM_000425	0.392912	0.00114728
UKv4_A_23_P147918	S100A16	S100 calcium binding protein A16	NM_080388	3.41444	0.00174544
UKv4_A_32_P196438	ZNF533	zinc finger protein 533	NM_152520	8.67442	0.0021853
UKv4_A_23_P350396	CDSN	corneodesmosin	NM_001264	0.238975	0.298192
UKv4_A_23_P77000	VASH1	vasohibin 1	NM_014909	0.485156	1.08863e-06
UKv4_A_23_P97021	EIF2C3	eukaryotic translation initiation factor 2C, 3	NM_024852	0.460422	7.87857e-05
UKv4_A_23_P131330	LRRTM1	leucine rich repeat transmembrane neuronal 1	NM_178839	2.58267	0.000496225
UKv4_A_23_P42784	STK31	serine/threonine kinase 31	NM_032944	0.110473	0.0108505
UKv4_A_23_P118536	SLFN12	schlafen family member 12	NM_018042	3.40561	0.357932
UKv4_A_23_P45786	COL9A2	collagen, type IX, alpha 2	NM_001852|NP_001843	0.212221	2.08748e-05
UKv4_A_23_P171095	USP27X	ubiquitin specific peptidase 27, X-linked	XM_372213	2.24074	2.80849e-05
UKv4_A_23_P95453	NRXN1	neurexin 1	NM_004801	3.94273	0.0114808
UKv4_A_23_P10701	APBB2	amyloid beta (A4) precursor protein-binding, family B, member 2 (Fe65-like)	NM_173075	0.282467	1.28241e-05
UKv4_A_23_P152398	MT4	metallothionein 4	NM_032935	0.347208	0.176205
UKv4_A_24_P234242	ACADL	acyl-Coenzyme A dehydrogenase, long chain	NM_001608	3.08109	0.000907952
UKv4_A_24_P45728	CGN	cingulin	NM_020770	3.67763	0.0024009
UKv4_A_23_P206724	MT1E	metallothionein 1E	NM_175617	2.11422	0.175794
UKv4_A_23_P205031	COL4A2	collagen, type IV, alpha 2	NM_001846	0.20769	1.38835e-06
UKv4_A_23_P79331	TMBIM1	transmembrane BAX inhibitor motif containing 1	NM_022152	7.51173	2.15791e-05
UKv4_A_23_P380901	PTHR2	parathyroid hormone receptor 2	NM_005048	4.73296	0.0167541
UKv4_A_24_P69095	ENC1	ectodermal-neural cortex (with BTB-like domain)	NM_003633	0.251265	0.00917755
UKv4_A_23_P200874	CCDC21	coiled-coil domain containing 21	NM_022778|NP_073615	0.422362	0.00364283
UKv4_A_23_P103631	EBNA1BP2	EBNA1 binding protein 2	NM_006824|NP_006815	0.441258	0.00115207
UKv4_A_24_P376483	HLA-A	major histocompatibility complex, class I, A	NM_002116	2.04716	0.00308115
UKv4_A_23_P8977	MGC34646	hypothetical protein MGC34646	NM_173519	0.381445	3.74037e-06
UKv4_A_23_P324706	NY-REN-7	NY-REN-7 antigen		14.7474	0.0034973
UKv4_A_24_P147242	A2BP1	ataxin 2-binding protein 1	NM_018723|NM_145891|NM_145892|NM_145893|NP_061193|NP_665898|NP_665899|NP_665900	5.48583	3.77351e-05
UKv4_A_23_P169351	SH3GL2	SH3-domain GRB2-like 2	NM_003026|NP_003017	2.06739	0.0101073
UKv4_A_23_P367618	ZIC1	Zic family member 1 (odd-paired homolog, Drosophila)	NM_003412	0.112363	0.000335508
UKv4_A_23_P123454	NUDT18	nudix (nucleoside diphosphate linked moiety X)-type motif 18	NM_024815	2.03859	0.000579287
UKv4_A_32_P233049	ARL6IP5	ADP-ribosylation-like factor 6 interacting protein 5	NM_006407|NP_006398	2.73838	0.00311091
UKv4_A_23_P351837	FLJ33790	hypothetical protein FLJ33790	NM_001039548	2.71699	0.000459609
UKv4_A_23_P211326	CECR2	cat eye syndrome chromosome region, candidate 2		2.08323	0.000776759
UKv4_A_24_P637982	C1orf122	chromosome 1 open reading frame 122	NM_198446	0.464427	3.07873e-05
UKv4_A_23_P34644	FCGR2B	Fc fragment of IgG, low affinity IIb, receptor (CD32)	NM_004001	0.265597	0.26027
UKv4_A_24_P233256	ZNF649	zinc finger protein 649	NM_023074	15.1326	5.04879e-06
UKv4_A_24_P17710	KLHL5	kelch-like 5 (Drosophila)	NM_015990	2.97385	0.000687662
UKv4_A_23_P20172	GPR22	G protein-coupled receptor 22	NM_005295|NP_005286	113.985	6.74523e-06
UKv4_A_24_P935839	GRIK2	glutamate receptor, ionotropic, kainate 2		2.1673	0.0548903
UKv4_A_23_P26386	TPPP3	tubulin polymerization-promoting protein family member 3	NM_015964|NM_016140|NP_057048|NP_057224	0.188941	0.000423859
UKv4_A_23_P167493	CARTPT	CART prepropeptide	NM_004291	15.6921	0.0499207
UKv4_A_32_P149640	EPHA5	EPH receptor A5	NM_004439|NM_182472|NP_004430|NP_872272	3.91899	0.0134323
UKv4_A_23_P200067	EPHB2	EPH receptor B2	NM_004442|NM_017449|NP_004433|NP_059145	0.394637	0.000281795
UKv4_A_23_P253368	HOXA10	homeobox A10	NM_018951	2.66409	0.00952511
UKv4_A_32_P108436	ZBTB8	zinc finger and BTB domain containing 8	NM_001040441	0.396173	0.000996486
UKv4_A_23_P67299	DOCK6	dedicator of cytokinesis 6	NM_020812	4.18245	0.00115129
UKv4_A_23_P15450	TMEM100	transmembrane protein 100	NM_001099640|NM_018286|NP_001093110|NP_060756	4.81117	0.00124692
UKv4_A_32_P230736	LOC389033	hypothetical LOC389033	XM_374010	6.33313	8.51104e-06
UKv4_A_23_P3274	PUNC	putative neuronal cell adhesion molecule	NM_004884	0.267821	0.000151884
UKv4_A_23_P327910	ZIC3	Zic family member 3 heterotaxy 1 (odd-paired homolog, Drosophila)	NM_003413	0.375176	1.2132e-05
UKv4_A_23_P433855	RGS4	regulator of G-protein signalling 4	NM_005613	7.76061	0.00167151
UKv4_A_23_P129128	TARSL2	threonyl-tRNA synthetase-like 2	NM_152334	0.444558	0.000604529
UKv4_A_32_P10894	LOC145783	hypothetical protein LOC145783	XM_934388	3.45814	0.000213728
UKv4_A_23_P61031	ZBBX	zinc finger, B-box domain containing	NM_024687|NP_078963	0.314019	0.289464
UKv4_A_23_P259868	CD177	CD177 molecule	NM_020406	0.381438	0.160019
UKv4_A_23_P330611	WIPF1	WAS/WASL interacting protein family, member 1	NM_001077269|NM_003387|NP_001070737|NP_003378	2.03681	0.0140527
UKv4_A_23_P211345	TBX1	T-box 1	NM_080647	0.0346626	1.56448e-05
UKv4_A_23_P84929	SLC38A5	solute carrier family 38, member 5	NM_033518	0.0368788	7.94471e-05
UKv4_A_23_P75310	ARHGAP22	Rho GTPase activating protein 22	NM_021226	0.486171	0.000541344
UKv4_A_23_P380754	PRSS1	protease, serine, 1 (trypsin 1)	NM_002769|NP_002760	2.13382	0.000655013
UKv4_A_32_P77732	TNT	TNT protein	NM_182831	3.22079	0.258641
UKv4_A_32_P71776	ECEL1P2	endothelin converting enzyme-like 1, pseudogene 2		2.16329	0.488193
UKv4_A_23_P168324	KIAA0319	KIAA0319	NM_014809	0.0837255	0.00803168
UKv4_A_24_P314337	PAGE1	P antigen family, member 1 (prostate associated)	NM_003785	0.122535	0.00203017
UKv4_A_23_P169529	HRB	HIV-1 Rev binding protein	NM_004504|NP_004495	2.35883	0.000499095
UKv4_A_32_P194848	TAGLN2	transgelin 2	NM_003564	2.74235	0.00420686
UKv4_A_24_P296772	PPP1R14A	protein phosphatase 1, regulatory (inhibitor) subunit 14A	NM_033256	0.00675775	1.90581e-05
UKv4_A_24_P120907	PGM5	phosphoglucomutase 5	NM_021965	0.230386	5.35551e-05
UKv4_A_32_P128741	LOC723809	LOC723809		79.817	6.56257e-05
UKv4_A_23_P425766	KLHL32	kelch-like 32 (Drosophila)	NM_052904	0.154939	0.00109565
UKv4_A_23_P208937	TLE6	transducin-like enhancer of split 6 (E(sp1) homolog, Drosophila)	NM_024760	0.458224	0.0103325
UKv4_A_24_P22079	FOXO1	forkhead box O1	NM_002015	0.497929	0.00148817
UKv4_A_23_P27315	EMILIN2	elastin microfibril interfacer 2	NM_032048|NP_114437	3.10968	0.000716561
UKv4_A_23_P4443	TBX4	T-box 4	NM_018488	0.44942	0.00329031
UKv4_A_32_P7316	BDNF	brain-derived neurotrophic factor	NM_170735	0.238465	0.00104218
UKv4_A_24_P838743	SERPINB6	serpin peptidase inhibitor, clade B (ovalbumin), member 6	NM_004568	3.00905	0.0139896
UKv4_A_23_P381645	EBF3	early B-cell factor 3	NM_001005463|NP_001005463	0.287177	0.000903757
UKv4_A_23_P98995	CALCOCO1	calcium binding and coiled-coil domain 1	NM_020898|NP_065949	2.00286	0.0514483
UKv4_A_24_P118011	LOC344405	hypothetical LOC344405	NM_001080459	2.13294	0.0228769
UKv4_A_32_P83203	PARD3B	par-3 partitioning defective 3 homolog B (C. elegans)	NM_205863	3.06302	0.00139442
UKv4_A_23_P112798	CRIP2	cysteine-rich protein 2	NM_001312|NP_001303	0.172133	5.03076e-05
UKv4_A_24_P63950	AP1S1	adaptor-related protein complex 1, sigma 1 subunit	NM_001283	2.0743	0.0137945
UKv4_A_24_P406986	SLC43A3	solute carrier family 43, member 3	NM_014096|NM_017611|NM_199329|NP_054815|NP_060081|NP_955361	4.50877	8.1016e-05
UKv4_A_23_P7397	PCDHB10	protocadherin beta 10	NM_018930	4.05163	0.00507101
UKv4_A_23_P39215	NUDT19	nudix (nucleoside diphosphate linked moiety X)-type motif 19	XM_372723	4.15984	0.000184575
UKv4_A_32_P71571	FAM19A4	family with sequence similarity 19 (chemokine (C-C motif)-like), member A4	NM_182522	3.34401	0.00113471
UKv4_A_24_P208825	MUC4	mucin 4, cell surface associated	NM_018406	0.429568	0.0454211
UKv4_A_23_P134125	MAP3K5	mitogen-activated protein kinase kinase kinase 5	NM_005923|NP_005914	4.2568	0.000150149
UKv4_A_23_P38630	SSTR2	somatostatin receptor 2	NM_001050	0.235635	1.44413e-05
UKv4_A_24_P109652	KIAA2002	KIAA2002 protein	XM_370878	0.320794	3.23264e-05
UKv4_A_23_P315386	RHPN1	rhophilin, Rho GTPase binding protein 1	NM_052924	0.124711	0.043285
UKv4_A_23_P208779	EPS8L1	EPS8-like 1	NM_017729|NM_133180|NP_060199|NP_573441	0.202323	0.000132226
UKv4_A_23_P215720	CFTR	cystic fibrosis transmembrane conductance regulator (ATP-binding cassette sub-family C, member 7)	NM_000492|NP_000483	10.5663	0.362218
UKv4_A_32_P120895	LYSMD2	LysM, putative peptidoglycan-binding, domain containing 2	NM_153374	2.6569	5.72034e-06
UKv4_A_23_P145657	STAG3	stromal antigen 3	NM_012447	3.82999	9.92383e-06
UKv4_A_23_P209426	TRAK2	trafficking protein, kinesin binding 2	NM_015049	2.03592	0.000292125
UKv4_A_23_P357101	APOBEC3F	apolipoprotein B mRNA editing enzyme, catalytic polypeptide-like 3F	NM_145298	5.73011	7.36574e-05
UKv4_A_23_P213375	PCDHB2	protocadherin beta 2	NM_018936|NP_061759	39.4304	4.18838e-06
UKv4_A_23_P315602	ARPP-21	cyclic AMP-regulated phosphoprotein, 21 kD	NM_016300	2.19608	0.00251982
UKv4_A_23_P109812	SYN2	synapsin II	NM_003178|NM_133625|NP_003169|NP_598328	0.475197	0.0598557
UKv4_A_23_P67151	OLFM2	olfactomedin 2	NM_058164|NP_477512	0.366468	0.00018123
UKv4_A_24_P197284	FLJ33590	hypothetical protein FLJ33590	NM_173821	2.18024	0.360086
UKv4_A_24_P257022	TNNT2	troponin T type 2 (cardiac)	NM_000364	3.68865	0.00331441
UKv4_A_23_P302787	LOC375295	hypothetical gene supported by BC013438	XM_374020	2.77129	0.000229049
UKv4_A_23_P206022	ITGA11	integrin, alpha 11	NM_001004439	3.17143	0.0032279
UKv4_A_23_P83781	CYTH1	cytohesin 1	NM_004762|NM_017456|NP_004753|NP_059430	2.21835	0.00014731
UKv4_A_23_P311632	NLRP6	NLR family, pyrin domain containing 6	NM_138329	2.6254	0.308563
UKv4_Hs118121.1	ALS2CR8	amyotrophic lateral sclerosis 2 (juvenile) chromosome region, candidate 8	NM_001104586|NM_024744|NP_001098056|NP_079020	2.4517	0.00288517
UKv4_A_23_P33168	SLC18A1	solute carrier family 18 (vesicular monoamine), member 1	NM_003053	85.719	0.0201344
UKv4_A_23_P113317	PH-4	hypoxia-inducible factor prolyl 4-hydroxylase	NM_177938|NM_177939|NP_808807|NP_808808	0.00541506	0.000565396
UKv4_A_23_P36531	TSPAN8	tetraspanin 8	NM_004616	4.79156	0.0081121
UKv4_A_23_P2344	HOXC6	homeobox C6	NM_004503|NM_153693|NP_004494|NP_710160	2.65202	0.00902812
UKv4_A_23_P127840	ZNF214	zinc finger protein 214	NM_013249	0.37012	0.357809
UKv4_A_23_P153351	BLVRB	biliverdin reductase B (flavin reductase (NADPH))	NM_000713	2.45614	0.000146002
UKv4_A_24_P364838	SLC9A3R2	solute carrier family 9 (sodium/hydrogen exchanger), member 3 regulator 2	NM_001130012|NM_004785|NP_001123484|NP_004776	0.455996	0.00432951
UKv4_A_23_P148015	AXIN2	axin 2	NM_004655|NP_004646	0.277465	6.41894e-06
UKv4_A_23_P217384	AP1S2	adaptor-related protein complex 1, sigma 2 subunit	NM_003916	2.4628	0.000694765
UKv4_A_23_P210763	JAG1	jagged 1 (Alagille syndrome)	NM_000214|NP_000205	0.147578	0.000114087
UKv4_A_32_P39093	FAM108C1	family with sequence similarity 108, member C1	XM_051862	0.339247	4.17336e-07
UKv4_A_23_P356466	AGPAT3	1-acylglycerol-3-phosphate O-acyltransferase 3	NM_020132	18.4376	1.4808e-06
UKv4_A_23_P63660	C10orf58	chromosome 10 open reading frame 58	NM_032333|NP_115709	0.367592	1.05568e-05
UKv4_A_23_P211561	RP5-821D11.2	meiosis defective 1	NM_152513	3.39148	0.00396046
UKv4_A_23_P136254	SGCD	sarcoglycan, delta (35kDa dystrophin-associated glycoprotein)	NM_172244	0.340358	0.00414652
UKv4_A_23_P202587	KIAA1598	KIAA1598	NM_018330	0.0267511	9.62916e-05
UKv4_A_23_P166109	FLRT3	fibronectin leucine rich transmembrane protein 3	NM_198391	0.0593454	4.52073e-05
UKv4_A_23_P79272	PDE1A	phosphodiesterase 1A, calmodulin-dependent	NM_001003683	2.84005	0.0368307
UKv4_A_23_P165457	CRYBA2	crystallin, beta A2	NM_005209	8.24688	2.0906e-05
UKv4_A_23_P41476	SHISA3	shisa homolog 3 (Xenopus laevis)	NM_001080505|NP_001073974	0.21102	0.000457085
UKv4_A_24_P99175	ZDHHC22	zinc finger, DHHC-type containing 22	NM_174976	0.170281	0.00013537
UKv4_A_23_P358714	KIAA1324	KIAA1324		0.261064	0.0333733
UKv4_A_23_P160177	ATP1A4	ATPase, Na+/K+ transporting, alpha 4 polypeptide	NM_144699	0.445681	5.3397e-06
UKv4_A_23_P258887	ALDH1L1	aldehyde dehydrogenase 1 family, member L1	NM_012190	3.70924	0.000955946
UKv4_Hs2391.1	SHROOM2	shroom family member 2	NM_001649|NP_001640	2.72271	0.0129269
UKv4_A_23_P42353	ETV7	ets variant gene 7 (TEL2 oncogene)	NM_016135|NP_057219	2.3858	0.00102024
UKv4_A_23_P8834	EPHX2	epoxide hydrolase 2, cytoplasmic	NM_001979	0.317238	0.000753911
UKv4_A_23_P30813	HIST1H4K	histone cluster 1, H4k	NM_003541	2.23017	0.000335645
UKv4_A_32_P80413	PAP2D	phosphatidic acid phosphatase type 2	NM_001010861|NM_001037317|NP_001010861|NP_001032394	3.57726	0.00212336
UKv4_A_32_P155666	ECEL1	endothelin converting enzyme-like 1	NM_004826|NP_004817	0.332108	0.11569
UKv4_A_23_P82929	NOV	nephroblastoma overexpressed gene	NM_002514	0.172365	2.33658e-05
UKv4_A_23_P33093	ST6GALNAC5	ST6 (alpha-N-acetyl-neuraminyl-2,3-beta-galactosyl-1,3)-N-acetylgalactosaminide alpha-2,6-sialyltransferase 5	NM_030965	2.40221	0.000135703
UKv4_A_23_P255389	OR2W1	olfactory receptor, family 2, subfamily W, member 1	NM_030903	2.81731	0.261292
UKv4_A_32_P176819	CMAH	cytidine monophosphate-N-acetylneuraminic acid hydroxylase (CMP-N-acetylneuraminate monooxygenase)	NR_002174	0.365569	0.0600659
UKv4_A_23_P29836	TMEM42	transmembrane protein 42	NM_144638|NP_653239	0.0598104	0.00352779
UKv4_A_23_P112296	DBH	dopamine beta-hydroxylase (dopamine beta-monooxygenase)	NM_000787|NP_000778	15.2004	0.00153392
UKv4_A_24_P7950	VAV3	vav 3 oncogene	NM_006113	0.393175	0.0806634
UKv4_A_24_P76635	ARP11	actin-related protein Arp11	XM_930461	0.348853	0.0193386
UKv4_A_32_P22401	MAP7D1	MAP7 domain containing 1	NM_018067	0.488962	0.00220018
UKv4_A_23_P171388	TMSB4Y	thymosin beta 4, Y-linked	NM_004202|NP_004193	4.14069	0.000175087
UKv4_A_23_P127781	SCGB1D1	secretoglobin, family 1D, member 1	NM_006552	51.8973	0.0420448
UKv4_A_32_P85676	STK32B	serine/threonine kinase 32B	NM_018401	0.233335	0.00125933
UKv4_A_23_P121987	TSLP	thymic stromal lymphopoietin	NM_033035|NM_138551|NP_149024|NP_612561	2.10326	0.00748721
UKv4_A_23_P22526	HEPH	hephaestin	NM_014799	2.20854	0.359863
UKv4_A_23_P137797	RYR2	ryanodine receptor 2 (cardiac)	NM_001035	0.168516	0.00276032
UKv4_A_23_P122662	GFOD1	glucose-fructose oxidoreductase domain containing 1	NM_018988|NP_061861	0.469678	0.000613882
UKv4_A_24_P415928	ESRRB	estrogen-related receptor beta	NM_004452|NP_004443	0.138509	0.0111759
UKv4_A_23_P314811	SLC10A4	solute carrier family 10 (sodium/bile acid cotransporter family), member 4	NM_152679	3.02093	3.26697e-06
UKv4_A_24_P4170	CPA6	carboxypeptidase A6	NM_020361	0.207751	0.346706
UKv4_A_23_P102706	SNPH	syntaphilin	NM_014723|NP_055538	2.67286	3.70463e-05
UKv4_A_32_P75902	C16orf73	chromosome 16 open reading frame 73	NM_152764	0.375651	0.000743154
UKv4_A_24_P561341	hCG_1990170	hypothetical protein LOC285016	NM_001002919	0.0887942	0.000168363
UKv4_A_23_P415021	METTL7A	methyltransferase like 7A	NM_014033|NP_054752	5.92253	8.39941e-06
UKv4_A_23_P352932	SORCS1	sortilin-related VPS10 domain containing receptor 1	NM_001013031|NM_052918|NP_001013049|NP_443150	0.0566167	8.03882e-06
UKv4_A_23_P257763	BOC	Boc homolog (mouse)	NM_033254	0.488752	0.000478224
UKv4_A_23_P108708	LOC51255	hypothetical protein LOC51255	NM_016494	2.21883	0.000336491
UKv4_A_24_P376760	CA6	carbonic anhydrase VI	NM_001215|NP_001206	0.488061	0.39459
UKv4_A_23_P10025	NELL2	NEL-like 2 (chicken)	NM_006159|NP_006150	0.256061	1.40695e-05
UKv4_A_23_P5853	SAG	S-antigen; retina and pineal gland (arrestin)	NM_000541|NP_000532	0.421972	0.112682
UKv4_A_24_P379750	MXD1	MAX dimerization protein 1	NM_002357	3.46493	0.000526971
UKv4_A_23_P368729	TFEB	transcription factor EB	NM_007162|NP_009093	2.02618	0.00320754
UKv4_A_23_P157926	LINGO2	leucine rich repeat and Ig domain containing 2	NM_152570|NP_689783	4.89617	1.2342e-06
UKv4_A_23_P103433	C1orf102	chromosome 1 open reading frame 102	NM_145047|NM_206837|NP_659484|NP_996668	0.420806	9.25882e-06
UKv4_A_23_P349406	FAM80A	family with sequence similarity 80, member A	NM_173642	0.389644	0.000610451
UKv4_A_23_P64898	KLRG1	killer cell lectin-like receptor subfamily G, member 1	NM_005810	0.379148	0.00052708
UKv4_A_24_P379413	IL6R	interleukin 6 receptor	NM_000565|NM_181359|NP_000556|NP_852004	0.274865	0.161053
UKv4_A_23_P202245	RET	ret proto-oncogene	NM_020630|NM_020975|NP_065681|NP_066124	7.70146	0.0100051
UKv4_A_23_P17593	CDH4	cadherin 4, type 1, R-cadherin (retinal)	NM_001794	0.0401338	0.00276662
UKv4_A_24_P246573	KIAA1026	kazrin	NM_001018000	0.369023	0.000225838
UKv4_A_24_P380061	ARHGAP24	Rho GTPase activating protein 24	NM_031305	0.417922	0.00102902
UKv4_A_24_P701030	C6orf112	chromosome 6 open reading frame 112		2.44583	0.000342416
UKv4_A_23_P363255	CCDC68	coiled-coil domain containing 68	NM_025214	2.86505	0.00380677
UKv4_A_32_P177897	GRIA3	glutamate receptor, ionotrophic, AMPA 3	NM_000828	21.8276	0.000226305
UKv4_A_32_P207360	AK2	adenylate kinase 2	NM_013411	0.358836	9.43893e-06
UKv4_A_23_P399001	CXXC5	CXXC finger 5	NM_016463|NP_057547	3.08544	0.000858621
UKv4_A_23_P423331	NTNG2	netrin G2	NM_032536	5.53531	0.00173009
UKv4_A_23_P64661	ARHGAP9	Rho GTPase activating protein 9	NM_032496	0.276906	0.0436317
UKv4_A_24_P7202	KIDINS220	kinase D-interacting substance of 220 kDa	NM_020738	2.50109	0.0281927
UKv4_A_23_P144980	PIK3R1	phosphoinositide-3-kinase, regulatory subunit 1 (alpha)	NM_181504|NM_181523|NM_181524|NP_852556|NP_852664|NP_852665	6.38023	3.49879e-05
UKv4_A_23_P325642	PDIA2	protein disulfide isomerase family A, member 2	NM_006849	0.483408	0.105768
UKv4_A_23_P9523	RBKS	ribokinase	NM_022128	2.27208	0.000814304
UKv4_A_23_P111531	GLI3	GLI-Kruppel family member GLI3 (Greig cephalopolysyndactyly syndrome)	NM_000168	0.0112145	3.66912e-05
UKv4_A_23_P169092	CYP7B1	cytochrome P450, family 7, subfamily B, polypeptide 1	NM_004820	0.23445	0.00225813
UKv4_A_23_P201538	JUN	jun oncogene	NM_002228|NP_002219	2.0026	0.0115548
UKv4_A_23_P168329	TINAG	tubulointerstitial nephritis antigen	NM_014464	0.22594	0.0290407
UKv4_A_32_P109029	GPRC5C	G protein-coupled receptor, family C, group 5, member C	NM_022036	0.242249	4.46504e-05
UKv4_A_23_P207911	TRPV2	transient receptor potential cation channel, subfamily V, member 2	NM_016113|NP_057197	2.01685	0.00319757
UKv4_A_23_P209978	VSNL1	visinin-like 1	NM_003385	2.89768	0.00562878
UKv4_A_23_P155688	SPINK2	serine peptidase inhibitor, Kazal type 2 (acrosin-trypsin inhibitor)	NM_021114|NP_066937	2.28464	0.00975033
UKv4_A_23_P163455	MAP1A	microtubule-associated protein 1A	NM_002373|NP_002364	0.21122	0.0319773
UKv4_A_23_P203920	SSPN	sarcospan (Kras oncogene-associated gene)	NM_005086	4.22747	1.09711e-05
UKv4_A_24_P105933	VIPR1	vasoactive intestinal peptide receptor 1	NM_004624|NP_004615	0.157238	0.00140485
UKv4_A_24_P344087	REC8	REC8 homolog (yeast)	NM_005132	0.00732444	2.92706e-06
UKv4_A_23_P143981	FBLN2	fibulin 2	NM_001004019|NM_001998|NP_001004019|NP_001989	0.126012	0.00408435
UKv4_A_23_P83134	GAS1	growth arrest-specific 1	NM_002048|NP_002039	0.240704	3.40206e-05
UKv4_A_24_P134488	PIK3IP1	phosphoinositide-3-kinase interacting protein 1	NM_052880|NP_443112	7.03501	0.00251564
UKv4_A_32_P231097	RNF182	ring finger protein 182	NM_152737|NP_689950	0.33875	9.54911e-06
UKv4_A_24_P102504	DZIP3	zinc finger DAZ interacting protein 3	NM_014648	2.61952	1.15609e-06
UKv4_A_23_P1186	C1QL3	complement component 1, q subcomponent-like 3	NM_001010908	0.411095	0.109706
UKv4_A_23_P117852	KIAA0101	KIAA0101	NM_014736	0.435293	3.63095e-05
UKv4_A_23_P48513	IFI27	interferon, alpha-inducible protein 27	NM_005532	0.477873	4.43996e-05
UKv4_A_23_P19663	CTGF	connective tissue growth factor	NM_001901	0.361619	0.334668
UKv4_A_23_P168129	IHPK3	inositol hexaphosphate kinase 3	NM_054111|NP_473452	4.87278	4.67356e-05
UKv4_A_24_P238578	KIAA1729	KIAA1729 protein	NM_053042	11.3694	0.000149141
UKv4_A_24_P355626	ABCG4	ATP-binding cassette, sub-family G (WHITE), member 4	NM_022169	0.353827	0.000671623
UKv4_A_23_P254353	NOXA1	NADPH oxidase activator 1	NM_006647	2.79782	0.0226533
UKv4_A_23_P154245	GPR35	G protein-coupled receptor 35	NM_005301	3.22939	3.28622e-05
UKv4_A_23_P109143	PRNP	prion protein (p27-30) (Creutzfeldt-Jakob disease, Gerstmann-Strausler-Scheinker syndrome, fatal familial insomnia)	NM_000311	3.07892	7.07032e-06
UKv4_A_23_P126908	TNFRSF14	tumor necrosis factor receptor superfamily, member 14 (herpesvirus entry mediator)	NM_003820|NP_003811	0.211477	0.0338441
UKv4_A_23_P218237	LCAT	lecithin-cholesterol acyltransferase	NM_000229|NP_000220	3.14359	3.35808e-05
UKv4_A_23_P110879	TRAF3IP2	TRAF3 interacting protein 2	NM_147686	4.87473	0.000249786
UKv4_A_23_P212800	FGF5	fibroblast growth factor 5	NM_004464|NM_033143|NP_004455|NP_149134	2.87756	0.0528691
UKv4_A_24_P122337	SYTL4	synaptotagmin-like 4 (granuphilin-a)	NM_080737	5.68984	0.000491266
UKv4_A_23_P106433	RCCD1	RCC1 domain containing 1	NM_033544	0.116687	6.97009e-06
UKv4_A_23_P406782	HPN	hepsin (transmembrane protease, serine 1)	NM_182983	2.63231	0.402646
UKv4_A_23_P431404	TANC2	tetratricopeptide repeat, ankyrin repeat and coiled-coil containing 2	XM_371074	2.43674	0.000349841
UKv4_A_23_P39454	ZNF556	zinc finger protein 556	NM_024967	0.0578013	0.000233911
UKv4_A_23_P163258	PARP6	poly (ADP-ribose) polymerase family, member 6	NM_020214|NP_064599	0.438857	0.000276897
UKv4_A_23_P127267	LGI1	leucine-rich, glioma inactivated 1	NM_005097|NP_005088	2.9941	0.00103793
UKv4_A_23_P254512	EFNA1	ephrin-A1	NM_004428	3.55314	0.000767508
UKv4_A_23_P420417	TLCD1	TLC domain containing 1	NM_138463	0.381904	0.00272347
UKv4_A_23_P25121	FKBP11	FK506 binding protein 11, 19 kDa	NM_016594|NP_057678	0.192502	3.47644e-06
UKv4_A_23_P121695	CXCL13	chemokine (C-X-C motif) ligand 13 (B-cell chemoattractant)	NM_006419	3.10966	0.149773
UKv4_A_23_P64785	ZNF641	zinc finger protein 641	NM_152320	0.345821	4.91684e-06
UKv4_A_23_P335452	C10orf56	chromosome 10 open reading frame 56	NM_153367	0.317302	0.00866076
UKv4_A_23_P388400	TANC1	tetratricopeptide repeat, ankyrin repeat and coiled-coil containing 1	NM_033394	2.6246	3.24356e-05
UKv4_A_24_P63380	BMPR1B	bone morphogenetic protein receptor, type IB	NM_001203|NP_001194	2.93509	0.000110594
UKv4_A_23_P130158	WNT3	wingless-type MMTV integration site family, member 3	NM_030753	0.344245	0.000980181
UKv4_A_24_P66350	KIAA2022	KIAA2022	NM_001008537	0.0309819	6.8709e-05
UKv4_A_23_P166616	AGTR1	angiotensin II receptor, type 1	NM_000685|NM_004835|NM_009585|NM_031850|NM_032049|NP_000676|NP_004826|NP_033611|NP_114038|NP_114438	0.359297	0.0142072
UKv4_A_23_P8640	GPR30	G protein-coupled receptor 30	NM_001505	6.07057	0.00136518
UKv4_A_32_P426044	FAM47A	family with sequence similarity 47, member A	NM_203408	0.361816	0.320399
UKv4_A_23_P410965	KIAA1522	KIAA1522	NM_020888|NP_065939	0.153909	0.013618
UKv4_A_23_P135381	SP5	Sp5 transcription factor	NM_001003845	466.441	3.50937e-06
UKv4_A_23_P51718	PABPC4	poly(A) binding protein, cytoplasmic 4 (inducible form)	NM_003819	0.41842	0.00128037
UKv4_A_24_P410378	FLJ11171	hypothetical protein FLJ11171	NM_018348	2.17613	0.00609014
UKv4_A_23_P5761	NFE2L2	nuclear factor (erythroid-derived 2)-like 2	NM_006164	2.30419	2.48678e-05
UKv4_A_23_P402936	PPFIA2	protein tyrosine phosphatase, receptor type, f polypeptide (PTPRF), interacting protein (liprin), alpha 2	NM_003625|NP_003616	0.0501934	9.68827e-06
UKv4_A_24_P187218	PCDH9	protocadherin 9	NM_020403	0.140893	0.000434111
UKv4_A_32_P179083	RP11-262H14.4	hypothetical locus MGC21881	XM_001128598	2.71562	0.0051507
UKv4_A_23_P256581	PRDM13	PR domain containing 13	NM_021620	0.082836	0.000139344
UKv4_A_23_P151120	ACRBP	acrosin binding protein	NM_032489	2.69456	0.0805863
UKv4_A_23_P321377	FLJ38984	hypothetical protein FLJ38984	NM_152374	0.0565165	9.28153e-06
UKv4_A_23_P100991	KRT38	keratin 38	NM_006771	0.306039	0.376082
UKv4_A_23_P32233	KLF4	Kruppel-like factor 4 (gut)	NM_004235	0.108864	0.00117439
UKv4_A_32_P3955	LOC136288	hypothetical protein LOC136288	XM_059832	6.53037	0.358542
UKv4_A_23_P165722	EIF4E2	eukaryotic translation initiation factor 4E family member 2	NM_004846	2.1153	0.000734498
UKv4_A_23_P375354	TECTA	tectorin alpha	NM_005422|NP_005413	0.381593	0.000260517
UKv4_A_32_P188860	IL17RD	interleukin 17 receptor D	NM_017563	5.86561	9.23302e-05
UKv4_A_23_P121082	GBE1	glucan (1,4-alpha-), branching enzyme 1 (glycogen branching enzyme, Andersen disease, glycogen storage disease type IV)	NM_000158	2.55257	0.00109287
UKv4_A_23_P79302	LOC130576	hypothetical protein LOC130576	NM_177964	0.170798	0.0535335
UKv4_A_23_P200637	FBXO44	F-box protein 44	NM_001014765|NM_033182|NM_183412|NM_183413|NP_001014765|NP_149438|NP_904319|NP_904320	2.77158	0.000241649
UKv4_A_23_P161352	PTPLA	protein tyrosine phosphatase-like (proline instead of catalytic arginine), member A	NM_014241|NP_055056	0.148041	5.55008e-05
UKv4_A_23_P3424	RPP25	ribonuclease P 25kDa subunit	NM_017793	5.27737	7.61256e-05
UKv4_A_23_P118254	FOXF1	forkhead box F1	NM_001451|NP_001442	58.5019	3.05617e-06
UKv4_A_23_P54469	ISL2	ISL2 transcription factor, LIM/homeodomain, (islet-2)	NM_145805	0.0315697	6.60623e-06
UKv4_A_23_P139912	IGFBP6	insulin-like growth factor binding protein 6	NM_002178|NP_002169	2.5911	0.00758449
UKv4_A_23_P139919	CHST11	carbohydrate (chondroitin 4) sulfotransferase 11	NM_018413	0.438351	1.74142e-06
UKv4_A_24_P89891	TRAF1	TNF receptor-associated factor 1	NM_005658	0.159487	0.00333992
UKv4_A_32_P199884	HORMAD1	HORMA domain containing 1	NM_032132	2.38545	0.334624
UKv4_A_23_P107350	SLC2A4	solute carrier family 2 (facilitated glucose transporter), member 4	NM_001042|NP_001033	0.141346	0.003581
UKv4_A_23_P256047	ANKRD5	ankyrin repeat domain 5	NM_022096	0.252422	5.30989e-07
UKv4_A_32_P75581	BHLHB5	basic helix-loop-helix domain containing, class B, 5	NM_152414	0.0469203	0.000653005
UKv4_A_23_P86599	DMBT1	deleted in malignant brain tumors 1	NM_007329	2.10037	0.207281
UKv4_A_23_P430120	EPAS1	endothelial PAS domain protein 1	NM_001430|NP_001421	7.32537	0.000805478
UKv4_A_23_P374902	CLDND2	claudin domain containing 2	NM_152353	0.433614	0.0757855
UKv4_A_23_P127565	LAYN	layilin	NM_178834|NP_849156	0.326071	0.000659281
UKv4_A_23_P214969	CITED2	Cbp/p300-interacting transactivator, with Glu/Asp-rich carboxy-terminal domain, 2	NM_006079	2.41975	0.0103075
UKv4_A_23_P84576	ANTXR1	anthrax toxin receptor 1	NM_018153|NM_032208|NM_053034|NP_060623|NP_115584|NP_444262	0.31898	3.26637e-06
UKv4_A_23_P126212	CLSPN	claspin homolog (Xenopus laevis)	NM_022111	0.3151	0.00419175
UKv4_A_23_P20494	NDRG1	N-myc downstream regulated gene 1	NM_006096|NP_006087	0.474694	0.250606
UKv4_A_32_P92789	LOC728012	hypothetical gene LOC728012	XM_001126358	0.357517	0.339755
UKv4_A_23_P31399	PON2	paraoxonase 2	NM_000305	181.541	3.57822e-06
UKv4_A_24_P115762	CTSC	cathepsin C	NM_001114173|NM_001814|NM_148170|NP_001107645|NP_001805|NP_680475	2.58775	0.000762942
UKv4_A_23_P94103	SCARA5	scavenger receptor class A, member 5 (putative)	NM_173833	5.32641	0.0317182
UKv4_A_23_P99080	TAS2R13	taste receptor, type 2, member 13	NM_023920	2.12712	0.316544
UKv4_A_23_P4536	EPB41L3	erythrocyte membrane protein band 4.1-like 3	NM_012307|NP_036439	7.38888	6.32377e-05
UKv4_A_23_P340333	KIAA1754	KIAA1754	NM_033397	0.238241	6.9993e-05
UKv4_A_32_P131640	SLITRK4	SLIT and NTRK-like family, member 4	NM_173078	0.234752	0.00023762
UKv4_A_23_P141055	TGFB1I1	transforming growth factor beta 1 induced transcript 1	NM_015927	2.03044	0.00850974
UKv4_A_23_P50946	RAMP1	receptor (G protein-coupled) activity modifying protein 1	NM_005855|NP_005846	2.51181	4.46656e-05
UKv4_A_32_P495338	ST8SIA4	ST8 alpha-N-acetyl-neuraminide alpha-2,8-sialyltransferase 4	NM_005668|NM_175052|NP_005659|NP_778222	8.45211	2.69948e-06
UKv4_A_23_P40240	CTSZ	cathepsin Z	NM_001336|NP_001327	0.138662	0.183658
UKv4_A_32_P101917	LOC283904	hypothetical protein LOC283904		38.1959	7.64022e-05
UKv4_A_23_P38011	DHX38	DEAH (Asp-Glu-Ala-His) box polypeptide 38	NM_014003	2.45678	0.00183582
UKv4_A_23_P132175	RTN4R	reticulon 4 receptor	NM_023004	0.15019	0.000143351
UKv4_A_23_P39871	SLC19A3	solute carrier family 19, member 3	NM_025243	10.4668	2.21281e-05
UKv4_A_23_P35725	ANO3	anoctamin 3	NM_031418|NP_113606	44.2097	7.90216e-05
UKv4_Hs120591.1	CCDC4	coiled-coil domain containing 4	NM_207406|NP_997289	0.164394	0.00115996
UKv4_A_23_P111361	PPIL6	peptidylprolyl isomerase (cyclophilin)-like 6	NM_173672	0.30425	0.00927006
UKv4_A_23_P54055	JUB	jub, ajuba homolog (Xenopus laevis)	NM_032876	3.22396	0.00195993
UKv4_A_23_P108673	TMEM166	transmembrane protein 166	NM_032181	0.387782	0.00676548
UKv4_A_23_P311192	SPTLC1	serine palmitoyltransferase, long chain base subunit 1	NM_178324	2.46981	0.00884658
UKv4_A_23_P414793	CP	ceruloplasmin (ferroxidase)	NM_000096	2.23878	0.00481541
UKv4_A_23_P76386	SLC6A12	solute carrier family 6 (neurotransmitter transporter, betaine/GABA), member 12	NM_003044	18.8406	3.0384e-05
UKv4_A_23_P100469	TXNL4B	thioredoxin-like 4B	NM_017853|NP_060323	2.01485	0.00759003
UKv4_A_23_P74547	CD53	CD53 molecule	NM_000560	2.2704	0.367951
UKv4_A_23_P209625	CYP1B1	cytochrome P450, family 1, subfamily B, polypeptide 1	NM_000104|NP_000095	0.0921516	0.000123803
UKv4_A_24_P329795	C10orf10	chromosome 10 open reading frame 10	NM_007021|NP_008952	6.14742	0.000433311
UKv4_A_23_P151506	PLEK2	pleckstrin 2	NM_016445	2.18024	0.0237655
UKv4_A_32_P155052	C18orf17	chromosome 18 open reading frame 17		2.46799	1.56285e-05
UKv4_A_24_P929565	UNQ6975	NGNL6975		2.62846	0.00425448
UKv4_A_23_P60089	DOCK5	dedicator of cytokinesis 5	NM_024940	0.247926	0.0549795
UKv4_A_32_P149011	ID1	inhibitor of DNA binding 1, dominant negative helix-loop-helix protein	NM_002165|NM_181353|NP_002156|NP_851998	0.147751	0.129264
UKv4_A_23_P30163	FLJ13197	hypothetical FLJ13197	XM_001125952	3.90477	0.000746656
UKv4_A_23_P25706	CLMN	calmin (calponin-like, transmembrane)	NM_024734	0.459758	0.000781326
UKv4_A_23_P373100	MGC24103	hypothetical protein MGC24103		6.96952	0.0224399
UKv4_A_32_P358264	LOC149351	hypothetical protein LOC149351		2.1059	0.00433936
UKv4_A_24_P194661	FLJ38379	hypothetical protein FLJ38379	XR_015732	0.383628	0.133803
UKv4_A_23_P259506	C5orf32	chromosome 5 open reading frame 32	NM_032412	0.384372	0.00013753
UKv4_A_23_P95810	PKP3	plakophilin 3	NM_007183	3.50419	0.000750646
UKv4_A_23_P10647	CYTL1	cytokine-like 1	NM_018659|NP_061129	3.17216	0.00143432
UKv4_A_24_P286687	ZDHHC2	zinc finger, DHHC-type containing 2	NM_016353|NP_057437	7.76094	0.000175653
UKv4_A_23_P134109	EPB41L2	erythrocyte membrane protein band 4.1-like 2	NM_001431	0.0768322	7.89284e-06
UKv4_Hs3132.2	STAR	steroidogenic acute regulatory protein	NM_000349|NM_001007243|NP_000340|NP_001007244	0.342261	0.0018224
UKv4_A_23_P406227	MGC23284	hypothetical protein MGC23284		2.26878	0.000221368
UKv4_A_23_P503182	ABR	active BCR-related gene	NM_021962	3.4812	6.68087e-05
UKv4_A_23_P149121	DIRAS3	DIRAS family, GTP-binding RAS-like 3	NM_004675|NP_004666	0.213745	0.000210498
UKv4_A_23_P9415	ACO1	aconitase 1, soluble	NM_002197	0.370182	0.000598867
UKv4_A_24_P361896	MT2A	metallothionein 2A	NM_005953|NP_005944	4.76547	0.0652048
UKv4_A_23_P137173	TMSL8	thymosin-like 8	NM_021992|NP_068832	0.491435	0.000729495
UKv4_A_32_P192594	NA	NA	NA	4.13084	0.00214362
UKv4_A_23_P400984	PIP5K3	phosphatidylinositol-3-phosphate/phosphatidylinositol 5-kinase, type III	NM_152671	2.183	0.00328824
UKv4_A_23_P31765	PKIA	protein kinase (cAMP-dependent, catalytic) inhibitor alpha	NM_006823|NM_181839|NP_006814|NP_862822	2.03641	0.000888898
UKv4_A_32_P197340	LOC285141	similar to CG14853-PB	XM_209489	40.8282	1.69124e-05
UKv4_A_23_P155257	FOXP1	forkhead box P1	NM_001012505|NM_032682|NP_001012523|NP_116071	2.73257	9.72521e-06
UKv4_A_23_P215778	DUS4L	dihydrouridine synthase 4-like (S. cerevisiae)	NM_181581	2.06315	9.96884e-05
UKv4_A_24_P364363	TNFRSF1A	tumor necrosis factor receptor superfamily, member 1A	NM_001065|NP_001056	3.00987	0.000153173
UKv4_A_23_P210690	TRIB3	tribbles homolog 3 (Drosophila)	NM_021158	0.490688	0.00634761
UKv4_A_23_P125643	ASB9	ankyrin repeat and SOCS box-containing 9	NM_024087	2.93658	0.0374068
UKv4_A_24_P62367	DLGAP1	discs, large (Drosophila) homolog-associated protein 1	NM_004746	17.9837	2.21427e-08
UKv4_A_24_P390833	MPPE1	metallophosphoesterase 1	NM_023075	2.72789	0.000163367
UKv4_A_23_P400515	KIF17	kinesin family member 17	NM_001122819|NM_020816|NP_001116291|NP_065867	0.324191	0.00012806
UKv4_A_24_P71938	SMAD1	SMAD family member 1	NM_005900	3.82368	0.000375179
UKv4_A_23_P422018	SPRR4	small proline-rich protein 4	NM_173080	4.50442	0.376486
UKv4_A_23_P340822	TMEM146	transmembrane protein 146	NM_152784	0.346671	0.133819
UKv4_A_23_P204847	LCP1	lymphocyte cytosolic protein 1 (L-plastin)	NM_002298|NP_002289	4.44775	0.00399732
UKv4_A_23_P147450	SPG21	spastic paraplegia 21 (autosomal recessive, Mast syndrome)	NM_016630	0.446605	2.00815e-05
UKv4_A_23_P141856	ZNF544	zinc finger protein 544	NM_014480|NP_055295	0.403764	1.03772e-05
UKv4_A_23_P50250	CKM	creatine kinase, muscle	NM_001824|NP_001815	0.0973861	0.000269472
UKv4_A_23_P57155	CHGB	chromogranin B (secretogranin 1)	NM_001819|NP_001810	8.22664	0.00919083
UKv4_A_23_P391255	FAM9A	family with sequence similarity 9, member A	NM_174951	2.69231	0.323888
UKv4_A_23_P256334	ITGA1	integrin, alpha 1	NM_181501|NP_852478	4.82205	0.000329118
UKv4_A_24_P323148	LYPD5	LY6/PLAUR domain containing 5	NM_182573	2.52368	0.00266505
UKv4_A_23_P123402	TRIM55	tripartite motif-containing 55	NM_184086	8.8443	0.000306013
UKv4_A_23_P59261	TPBG	trophoblast glycoprotein	NM_006670	0.0615837	0.000129906
UKv4_A_23_P8240	FAM50B	family with sequence similarity 50, member B	NM_012135|NP_036267	0.466871	2.84137e-06
UKv4_A_23_P110699	ZNF300	zinc finger protein 300	NM_052860	47.9648	1.40216e-05
UKv4_A_24_P940149	C21orf25	chromosome 21 open reading frame 25	NM_199050	0.416612	0.00430645
UKv4_A_32_P213881	LOC400831	hypothetical LOC400831	XM_930959	0.489562	0.459161
UKv4_A_23_P26024	C15orf48	chromosome 15 open reading frame 48	NM_032413	0.426644	0.0023923
UKv4_A_23_P86731	ZNF239	zinc finger protein 239	NM_001099282|NM_001099283|NM_001099284|NM_005674|NP_001092752|NP_001092753|NP_001092754|NP_005665	3.89619	0.00725485
UKv4_A_23_P55251	ITGA3	integrin, alpha 3 (antigen CD49C, alpha 3 subunit of VLA-3 receptor)	NM_002204|NM_005501|NP_002195|NP_005492	2.66255	0.0111369
UKv4_A_23_P126103	CTH	cystathionase (cystathionine gamma-lyase)	NM_001902	0.401625	0.000525764
UKv4_A_23_P106322	CPEB1	cytoplasmic polyadenylation element binding protein 1	NM_030594	4.13273	1.24064e-06
UKv4_A_23_P66798	KRT19	keratin 19	NM_002276|NP_002267	5.37679	8.90133e-06
UKv4_A_23_P252062	PPARG	peroxisome proliferator-activated receptor gamma	NM_005037|NM_015869|NM_138711|NM_138712|NP_005028|NP_056953|NP_619725|NP_619726	0.327749	0.00171976
UKv4_A_23_P126159	HPCA	hippocalcin	NM_002143|NP_002134	3.1487	0.000425515
UKv4_A_23_P375165	FLJ35767	FLJ35767 protein	NM_207459	0.453802	0.000786774
UKv4_A_23_P59069	HIST1H2BO	histone cluster 1, H2bo	NM_003527	3.02785	0.000475246
UKv4_A_23_P17197	RAPGEF4	Rap guanine nucleotide exchange factor (GEF) 4	NM_007023	7.49394	4.57911e-05
UKv4_A_32_P305500	KCNB2	potassium voltage-gated channel, Shab-related subfamily, member 2	NM_004770	0.0859858	0.000691315
UKv4_A_23_P41194	LRRC34	leucine rich repeat containing 34	NM_153353	0.241318	0.00215536
UKv4_A_23_P58009	C3orf52	chromosome 3 open reading frame 52	NM_024616	0.15391	0.00114846
UKv4_A_23_P63379	CA14	carbonic anhydrase XIV	NM_012113|NP_036245	0.398223	0.0271036
UKv4_A_23_P142872	TCF7L1	transcription factor 7-like 1 (T-cell specific, HMG-box)	NM_031283|NP_112573	17.3847	0.00237006
UKv4_A_23_P4074	WDR16	WD repeat domain 16	NM_001080556|NM_145054|NP_001074025|NP_659491	0.479973	0.375437
UKv4_A_23_P142878	ATOH8	atonal homolog 8 (Drosophila)	NM_032827	0.498086	0.103812
UKv4_A_24_P75183	TEPP	testis/prostate/placenta-expressed protein	NM_199456	0.413575	0.0224597
UKv4_A_23_P319617	CHST7	carbohydrate (N-acetylglucosamine 6-O) sulfotransferase 7	NM_019886|NP_063939	0.346604	9.71723e-05
UKv4_A_24_P215765	ATP10A	ATPase, Class V, type 10A	NM_024490	0.0977147	1.61285e-05
UKv4_A_23_P29257	H1F0	H1 histone family, member 0	NM_005318|NP_005309	2.09387	0.0115334
UKv4_A_23_P40453	CBR3	carbonyl reductase 3	NM_001236	5.49321	2.76937e-07
UKv4_A_23_P250245	CD72	CD72 molecule	NM_001782	0.197068	0.00263296
UKv4_A_24_P286114	SLC1A3	solute carrier family 1 (glial high affinity glutamate transporter), member 3	NM_004172	0.348075	0.00116491
UKv4_A_23_P124760	THRAP4	thyroid hormone receptor associated protein 4	NM_014815	2.32732	0.0187098
UKv4_A_24_P59643	KIAA1456	KIAA1456 protein	NM_020844	3.49666	0.00024156
UKv4_A_23_P318989	C3orf24	chromosome 3 open reading frame 24	NM_173472|NP_775743	3.7417	0.00135105
UKv4_A_23_P404120	MGC50559	hypothetical protein MGC50559	NM_173802	2.25997	0.000369471
UKv4_A_32_P191840	LOC644662	hypothetical LOC644662	XM_933903	0.131803	1.49487e-05
UKv4_A_24_P917015	DYNC2H1	dynein, cytoplasmic 2, heavy chain 1	NM_001080463	0.407223	0.0130887
UKv4_A_23_P32175	LHX6	LIM homeobox 6	NM_014368|NM_199160|NP_055183|NP_954629	0.152938	0.000218441
UKv4_A_23_P211141	DSCAM	Down syndrome cell adhesion molecule	NM_001389|NP_001380	2.48534	0.00173802
UKv4_A_23_P253791	CAMP	cathelicidin antimicrobial peptide	NM_004345|NP_004336	6.79898	0.00166097
UKv4_A_32_P133767	C12orf42	chromosome 12 open reading frame 42	NM_198521	0.321185	0.000240292
UKv4_A_23_P204654	KITLG	KIT ligand	NM_000899	0.464354	0.208254
UKv4_A_23_P63178	TAF12	TAF12 RNA polymerase II, TATA box binding protein (TBP)-associated factor, 20kDa	NM_005644|NP_005635	0.387387	2.5731e-05
UKv4_Hs371342.4	ATXN1	ataxin 1	NM_000332|NM_001128164|NP_000323|NP_001121636	2.77577	0.000693762
UKv4_A_23_P90436	COMP	cartilage oligomeric matrix protein	NM_000095	0.344661	0.176311
UKv4_A_23_P346953	DGKB	diacylglycerol kinase, beta 90kDa	NM_145695	9.33604	0.00449267
UKv4_A_23_P33894	MAGED2	melanoma antigen family D, 2	NM_201222	2.1404	0.00661618
UKv4_A_24_P44514	CIB1	calcium and integrin binding 1 (calmyrin)	NM_006384	0.358514	0.00137962
UKv4_A_32_P27657	FLJ34047	hypothetical protein FLJ34047		0.276532	0.00131053
UKv4_A_23_P88522	NMB	neuromedin B	NM_021077	0.303765	0.000208776
UKv4_A_23_P49181	LRRC29	leucine rich repeat containing 29	NM_012163	2.52019	0.000751477
UKv4_A_23_P415015	ARL6IP2	ADP-ribosylation factor-like 6 interacting protein 2	NM_022374|NP_071769	2.14724	0.000628882
UKv4_A_23_P406330	SMAP1L	stromal membrane-associated protein 1-like	NM_022733	0.305675	0.00237689
UKv4_A_23_P389391	SLC12A4	solute carrier family 12 (potassium/chloride transporters), member 4	NM_005072	6.32776	0.000194661
UKv4_A_23_P214026	FBN2	fibrillin 2 (congenital contractural arachnodactyly)	NM_001999	5.07488	9.79586e-05
UKv4_A_23_P120002	SP110	SP110 nuclear body protein	NM_004510	0.353474	0.41352
UKv4_A_24_P579356	ARHGAP28	Rho GTPase activating protein 28	NM_001010000	3.95167	9.69144e-06
UKv4_A_32_P125338	FAM43B	family with sequence similarity 43, member B	NM_207334	88.7413	1.37683e-05
UKv4_A_24_P75202	CSMD2	CUB and Sushi multiple domains 2	NM_052896	0.487274	0.00162856
UKv4_A_23_P346813	PAK3	p21 protein (Cdc42/Rac)-activated kinase 3	NM_001128166|NM_001128167|NM_001128168|NM_001128172|NM_001128173|NM_002578|NP_001121638|NP_001121639|NP_001121640|NP_001121644|NP_001121645|NP_002569|XM_001714511|XM_001718168|XP_001714563|XP_001718220	0.476553	0.00157219
UKv4_A_24_P7157	FAM80B	family with sequence similarity 80, member B	NM_020734	6.19934	0.000183035
UKv4_A_23_P157914	MAMDC2	MAM domain containing 2	NM_153267	0.448403	0.0446322
UKv4_A_23_P373742	TRIML1	tripartite motif family-like 1	NM_178556	5.03602	0.35723
UKv4_A_23_P160377	DNALI1	dynein, axonemal, light intermediate chain 1	NM_003462|NP_003453	0.0985716	5.7324e-06
UKv4_A_24_P110887	KIAA2018	KIAA2018	NM_001009899|NP_001009899	0.439303	0.385841
UKv4_A_23_P29773	LAMP3	lysosomal-associated membrane protein 3	NM_014398|NP_055213	2.10967	0.101139
UKv4_A_23_P383590	LOC339524	hypothetical protein LOC339524		2.86205	0.408926
UKv4_A_23_P65240	COL4A1	collagen, type IV, alpha 1	NM_001845	0.225874	0.000353131
UKv4_A_24_P201064	LOC286044	hypothetical protein LOC286044		5.09266	3.49974e-05
UKv4_A_23_P385199	EPHA10	EPH receptor A10	NM_173641	0.293018	8.04665e-05
UKv4_A_24_P79054	TGFB1	transforming growth factor, beta 1	NM_000660|NP_000651	2.97232	0.00123483
UKv4_A_23_P502520	IL4I1	interleukin 4 induced 1	NM_172374	0.36031	0.00347898
UKv4_A_23_P132845	CLCN2	chloride channel 2	NM_004366	0.459118	0.00225984
UKv4_A_23_P201706	S100A2	S100 calcium binding protein A2	NM_005978|NP_005969	3.2478	0.000107948
UKv4_A_23_P69586	FAT	FAT tumor suppressor homolog 1 (Drosophila)	NM_005245|NP_005236	0.0378288	0.00035846
UKv4_A_23_P35035	EDG7	endothelial differentiation, lysophosphatidic acid G-protein-coupled receptor, 7		0.282892	3.41795e-05
UKv4_A_24_P456490	C1orf204	chromosome 1 open reading frame 204		0.217275	0.0340126
UKv4_A_23_P46829	FGF8	fibroblast growth factor 8 (androgen-induced)	NM_033163	0.488941	0.0110507
UKv4_A_23_P68211	SPR	sepiapterin reductase (7,8-dihydrobiopterin:NADP+ oxidoreductase)	NM_003124	2.49043	0.00637431
UKv4_A_23_P401774	ELMOD1	ELMO/CED-12 domain containing 1	NM_001130037|NM_018712|NP_001123509|NP_061182	0.0557266	0.0018464
UKv4_A_23_P377957	KCTD12	potassium channel tetramerisation domain containing 12	NM_138444|NP_612453	2.57226	0.00271038
UKv4_A_24_P51115	MFSD4	major facilitator superfamily domain containing 4	NM_181644	2.0487	0.00350625
UKv4_A_32_P741851	GLB1L3	galactosidase, beta 1 like 3	NM_001080407	0.434486	0.00559604
UKv4_A_23_P320578	RGS16	regulator of G-protein signalling 16	NM_002928	0.051298	0.00119194
UKv4_A_23_P84230	OTP	orthopedia homeobox	NM_032109	0.41039	0.00871224
UKv4_A_24_P304311	SLC22A8	solute carrier family 22 (organic anion transporter), member 8	NM_004254	2.00966	0.0742511
UKv4_A_23_P160947	EPS8L3	EPS8-like 3	NM_024526	2.78162	0.0523663
UKv4_A_23_P4808	PTGER1	prostaglandin E receptor 1 (subtype EP1), 42kDa	NM_000955	2.04655	0.0142453
UKv4_A_24_P226962	KIAA0368	KIAA0368	NM_001080398|NP_001073867	0.420817	1.14444e-05
UKv4_Hs116753.1	HDAC9	histone deacetylase 9	NM_014707|NM_058176|NM_058177|NM_178423|NM_178425|NP_055522|NP_478056|NP_478057|NP_848510|NP_848512	0.378602	2.17623e-08
UKv4_A_24_P405375	ACCN4	amiloride-sensitive cation channel 4, pituitary	NM_018674	2.82723	0.0017902
UKv4_A_23_P428738	ANG	angiogenin, ribonuclease, RNase A family, 5	NM_001145	0.472728	0.00057792
UKv4_A_23_P373464	AFF3	AF4/FMR2 family, member 3	NM_002285	0.494389	0.0482682
UKv4_A_23_P429461	FUK	fucokinase	NM_145059|NP_659496	3.99375	0.000131588
UKv4_A_23_P166459	LGALS1	lectin, galactoside-binding, soluble, 1	NM_002305|NP_002296	2.6155	1.26851e-05
UKv4_A_24_P226037	HNRNPD	heterogeneous nuclear ribonucleoprotein D (AU-rich element RNA binding protein 1, 37kDa)	NM_001003810|NM_002138|NM_031369|NM_031370|NP_001003810|NP_002129|NP_112737|NP_112738	0.44339	0.00346242
UKv4_A_24_P156501	EBF1	early B-cell factor 1	NM_024007|NP_076870	2.39954	4.805e-06
UKv4_A_24_P148261	TGFB2	transforming growth factor, beta 2		0.457368	0.059493
UKv4_A_24_P261259	PFKFB3	6-phosphofructo-2-kinase/fructose-2,6-biphosphatase 3	NM_004566	0.291391	1.94143e-06
UKv4_A_24_P151622	IMMP2L	IMP2 inner mitochondrial membrane peptidase-like (S. cerevisiae)	NM_032549	2.03924	0.000281138
UKv4_A_23_P413888	SLC35F1	solute carrier family 35, member F1	NM_001029858	0.160969	0.000430456
UKv4_A_32_P192376	ENPP1	ectonucleotide pyrophosphatase/phosphodiesterase 1		23.3749	2.0093e-05
UKv4_A_23_P385206	STX12	syntaxin 12	NM_177424|NP_803173	0.494565	1.81746e-06
UKv4_A_23_P429977	KCNQ1	potassium voltage-gated channel, KQT-like subfamily, member 1	NM_000218	6.81395	0.00129957
UKv4_A_23_P140738	FAM38A	family with sequence similarity 38, member A	XM_001714313|XM_001714598|XM_001717096|XP_001714365|XP_001714650|XP_001717148	0.48167	0.00131883
UKv4_A_23_P256473	SEMA3C	sema domain, immunoglobulin domain (Ig), short basic domain, secreted, (semaphorin) 3C	NM_006379|NP_006370	4.3249	0.000711436
UKv4_A_32_P226205	ZFHX2	zinc finger homeobox 2		0.387555	0.00157061
UKv4_A_23_P19650	VIP	vasoactive intestinal peptide	NM_003381|NM_194435|NP_003372|NP_919416	2.0194	0.143553
UKv4_A_23_P131215	CRYGD	crystallin, gamma D	NM_006891	0.0285194	8.68654e-06
UKv4_A_24_P350223	SHC4	SHC (Src homology 2 domain containing) family, member 4	NM_203349	0.479857	0.0794207
UKv4_A_24_P303524	MICALL2	MICAL-like 2	NM_182924	2.23073	0.00955543
UKv4_A_23_P146908	STX8	syntaxin 8	NM_004853	3.4026	0.000151277
UKv4_A_23_P34741	ZNF593	zinc finger protein 593	NM_015871|NP_056955	0.461446	0.00276913
UKv4_A_23_P110005	NICN1	nicolin 1	NM_032316|NP_115692	0.446016	4.69595e-05
UKv4_A_23_P120776	SLC25A1	solute carrier family 25 (mitochondrial carrier; citrate transporter), member 1	NM_005984	0.307702	0.000368947
UKv4_A_24_P388252	PPP3R1	protein phosphatase 3 (formerly 2B), regulatory subunit B, alpha isoform	NM_000945	2.59662	0.0308949
UKv4_A_23_P108314	ADAMTS10	ADAM metallopeptidase with thrombospondin type 1 motif, 10	NM_030957|NP_112219	0.462062	0.0974436
UKv4_A_32_P88231	LOC643684	hypothetical LOC643684	XM_931745	21.5087	0.000374058
UKv4_A_23_P62840	YRDC	yrdC domain containing (E. coli)	NM_024640	0.438133	0.00149762
UKv4_A_23_P24397	RCOR2	REST corepressor 2	NM_173587	0.377695	9.73689e-05
UKv4_A_23_P14019	APOBEC1	apolipoprotein B mRNA editing enzyme, catalytic polypeptide 1	NM_001644	0.252171	0.34514
UKv4_A_23_P126613	AQP10	aquaporin 10	NM_080429	2.50789	0.0135038
UKv4_A_24_P44596	MON1B	MON1 homolog B (yeast)	NM_014940	2.92953	1.68353e-06
UKv4_A_23_P378364	PCDH7	protocadherin 7	NM_032457	0.10029	0.000168624
UKv4_A_23_P427148	PROCA1	proline-rich cyclin A1-interacting protein	NM_152465	0.458251	0.000276348
UKv4_A_23_P170233	CSTA	cystatin A (stefin A)	NM_005213	542.525	0.356468
UKv4_A_23_P303260	STX7	syntaxin 7	NM_003569|NP_003560	2.12343	0.00347471
UKv4_A_23_P346477	KRTAP4-3	keratin associated protein 4-3	XM_497545	4.6604	0.359957
UKv4_A_23_P100001	LOC400451	hypothetical gene supported by AK075564; BC060873	NM_207446	0.358188	3.74182e-05
UKv4_A_23_P147296	NFU1	NFU1 iron-sulfur cluster scaffold homolog (S. cerevisiae)	NM_001002755|NM_001002756|NM_001002757|NM_015700|NP_001002755|NP_001002756|NP_001002757|NP_056515	2.03152	0.000348794
UKv4_A_23_P434890	CARD10	caspase recruitment domain family, member 10	NM_014550|NP_055365	2.17908	2.14181e-05
UKv4_A_32_P51237	ANKRD38	ankyrin repeat domain 38	NM_181712	0.331272	0.0111091
UKv4_A_23_P411353	ZCCHC5	zinc finger, CCHC domain containing 5	NM_152694	4.68491	0.323603
UKv4_A_23_P51729	GJA12	gap junction protein, alpha 12, 47kDa	NM_020435	0.416825	0.000111393
UKv4_A_23_P82449	DFNA5	deafness, autosomal dominant 5	NM_004403	3.03696	0.00041337
UKv4_A_24_P404033	C15orf38	chromosome 15 open reading frame 38	NM_182616	0.495075	4.27286e-05
UKv4_Hs452584.1	SOX6	SRY (sex determining region Y)-box 6	NM_017508|NM_033326|NP_059978|NP_201583	2.24371	0.0300433
UKv4_A_23_P251499	PCOLCE	procollagen C-endopeptidase enhancer	NM_002593|NP_002584	2.0579	0.00668345
UKv4_A_24_P76649	GPRIN3	GPRIN family member 3	NM_198281	0.199473	0.0666484
UKv4_A_23_P84047	PABPC5	poly(A) binding protein, cytoplasmic 5	NM_080832	6.79431	0.00188066
UKv4_A_23_P80752	PLXND1	plexin D1	NM_015103	0.319585	0.000138982
UKv4_A_24_P712562	C17orf67	chromosome 17 open reading frame 67		2.80518	0.00254573
UKv4_A_32_P78491	ETV1	ets variant gene 1	NM_004956|NP_004947	0.462487	0.000114918
UKv4_A_24_P920125	PPIA	peptidylprolyl isomerase A (cyclophilin A)	NM_021130	0.450596	7.27538e-05
UKv4_A_24_P6381	SERINC5	serine incorporator 5	NM_178276	0.465842	0.0069707
UKv4_A_23_P252432	TM4SF4	transmembrane 4 L six family member 4	NM_004617	58.6557	0.000545319
UKv4_A_24_P13001	SORCS3	sortilin-related VPS10 domain containing receptor 3	NM_014978	0.208811	0.32085
UKv4_A_23_P76234	RPH3A	rabphilin 3A homolog (mouse)		4.21043	0.000156193
UKv4_A_32_P163082	OCC-1	overexpressed in colon carcinoma-1	XR_040442|XR_040443|XR_040444	0.327636	0.0031536
UKv4_A_23_P99249	SUCLG2	succinate-CoA ligase, GDP-forming, beta subunit	NM_003848	2.19364	0.00134953
UKv4_A_24_P20746	PRR16	proline rich 16	NM_016644	2.92151	0.00221676
UKv4_A_23_P390528	DUSP8	dual specificity phosphatase 8	NM_004420	2.01318	0.0110647
UKv4_A_23_P209227	CACNB4	calcium channel, voltage-dependent, beta 4 subunit	NM_001005747	2.07288	0.019914
UKv4_A_24_P62530	RHOU	ras homolog gene family, member U	NM_021205	2.6973	4.31769e-05
UKv4_A_23_P124988	KCNH4	potassium voltage-gated channel, subfamily H (eag-related), member 4	NM_012285	0.479841	0.00306318
UKv4_A_23_P26117	MAN2C1	mannosidase, alpha, class 2C, member 1	NM_006715	0.494075	0.0841114
UKv4_A_32_P126157	ST6GAL2	ST6 beta-galactosamide alpha-2,6-sialyltranferase 2		0.229599	7.16537e-06
UKv4_A_23_P134914	LY6H	lymphocyte antigen 6 complex, locus H	NM_001130478|NM_002347|NP_001123950|NP_002338	0.103535	0.00850897
UKv4_A_24_P913339	C2orf18	chromosome 2 open reading frame 18	NM_017877	2.32065	0.00188875
UKv4_A_23_P303833	SCN4B	sodium channel, voltage-gated, type IV, beta	NM_174934|NP_777594	0.468101	0.000970587
UKv4_A_24_P251661	KCNMB3	potassium large conductance calcium-activated channel, subfamily M beta member 3	NM_171828	4.97369	1.88129e-05
UKv4_A_23_P388993	ZC3H12C	zinc finger CCCH-type containing 12C	NM_033390|NP_203748	0.0263607	0.000135353
UKv4_A_23_P436618	GABRA5	gamma-aminobutyric acid (GABA) A receptor, alpha 5	NM_000810|NP_000801	0.0190854	1.10328e-06
UKv4_A_23_P53257	AVIL	advillin		2.81558	0.0360507
UKv4_A_24_P870799	GRIK3	glutamate receptor, ionotropic, kainate 3		0.0580766	0.000538493
UKv4_A_23_P52610	DDB2	damage-specific DNA binding protein 2, 48kDa	NM_000107|NP_000098	2.31957	0.00249289
UKv4_A_23_P5281	LYL1	lymphoblastic leukemia derived sequence 1	NM_005583	4.34592	0.00018962
UKv4_A_24_P240166	PHLDB2	pleckstrin homology-like domain, family B, member 2	NM_145753	0.148082	0.000426605
UKv4_A_23_P401265	PALM2	paralemmin 2	NM_053016	0.43091	0.0391257
UKv4_A_24_P231483	MAP2	microtubule-associated protein 2	NM_001039538|NM_002374|NM_031845|NM_031847|NP_001034627|NP_002365|NP_114033|NP_114035	2.52453	0.000636188
UKv4_A_23_P391443	PPM1H	protein phosphatase 1H (PP2C domain containing)	XM_350880	0.147907	0.00365547
UKv4_A_23_P254507	HOP	homeodomain-only protein	NM_139211	2.04355	0.0139345
UKv4_A_23_P215634	IGFBP3	insulin-like growth factor binding protein 3	NM_000598|NM_001013398|NP_000589|NP_001013416	0.306828	0.00302167
UKv4_A_23_P360804	CPNE5	copine V	NM_020939	0.404498	0.0483572
UKv4_A_24_P11131	SRRM1	serine/arginine repetitive matrix 1	NM_005839	0.495956	0.000480865
UKv4_A_24_P289954	RGAG4	retrotransposon gag domain containing 4	NM_001024455	0.064612	2.46237e-05
UKv4_A_23_P367676	SIN3A	SIN3 homolog A, transcription regulator (yeast)	NM_015477|NP_056292	0.475857	0.000529379
UKv4_A_23_P13772	TBX3	T-box 3	NM_005996|NM_016569|NP_005987|NP_057653	2.11533	0.0325911
UKv4_A_24_P322229	RASL10B	RAS-like, family 10, member B	NM_033315	0.478048	0.000852355
UKv4_A_23_P110412	FLJ12993	hypothetical LOC441027	NM_001080506	2.67758	9.71989e-05
UKv4_A_23_P143047	ATP6V1E2	ATPase, H+ transporting, lysosomal 31kDa, V1 subunit E2	NM_080653	2.42803	0.000532924
UKv4_A_32_P415151	WDR27	WD repeat domain 27	NM_182552|NP_872358	0.484284	0.0324826
UKv4_A_23_P363778	FRZB	frizzled-related protein	NM_001463	0.100664	0.000451338
UKv4_A_23_P154566	TOX2	TOX high mobility group box family member 2	NM_032883	0.158863	9.3564e-06
UKv4_A_23_P25674	CKB	creatine kinase, brain	NM_001823|NP_001814	0.380354	0.000185024
UKv4_A_23_P206310	KIAA0513	KIAA0513	NM_014732	3.03183	1.53645e-06
UKv4_A_32_P383681	FLJ37357	hypothetical protein FLJ37357	NM_173645	0.440378	0.261135
UKv4_A_23_P161837	MRVI1	murine retrovirus integration site 1 homolog	NM_001098579|NM_001100163|NM_001100167|NM_130385|NP_001092049|NP_001093633|NP_001093637|NP_569056	0.226674	0.00188091
UKv4_A_23_P139123	SERPING1	serpin peptidase inhibitor, clade G (C1 inhibitor), member 1	NM_000062|NM_001032295|NP_000053|NP_001027466	2.36838	0.0132609
UKv4_A_23_P11843	LRRN2	leucine rich repeat neuronal 2	NM_201630	0.305631	0.00105519
UKv4_A_23_P201845	ZMYM6	zinc finger, MYM-type 6	NM_007167	0.486165	6.5893e-05
UKv4_A_23_P153529	TRPM4	transient receptor potential cation channel, subfamily M, member 4	NM_017636	2.36941	0.00515772
UKv4_A_24_P314159	APP	amyloid beta (A4) precursor protein	NM_000484|NM_201413|NM_201414|NP_000475|NP_958816|NP_958817	0.459568	0.00266031
UKv4_A_24_P381441	LMO3	LIM domain only 3 (rhombotin-like 2)	NM_001001395|NM_018640|NP_001001395|NP_061110	0.00513507	2.12637e-05
UKv4_A_24_P68183	C3orf50	chromosome 3 open reading frame 50		0.35793	0.0620342
UKv4_A_23_P327451	NPR3	natriuretic peptide receptor C/guanylate cyclase C (atrionatriuretic peptide receptor C)	NM_000908	0.031091	7.24167e-06
UKv4_A_23_P259741	SATB1	SATB homeobox 1	NM_001131010|NM_002971|NP_001124482|NP_002962	0.284588	3.21273e-05
UKv4_A_32_P89899	GABRG1	gamma-aminobutyric acid (GABA) A receptor, gamma 1	NM_173536	0.154988	0.0103157
UKv4_A_23_P101013	TMC6	transmembrane channel-like 6	NM_007267	0.300707	0.0213655
UKv4_A_24_P52697	H19	H19, imprinted maternally expressed transcript (non-protein coding)	NR_002196	10.3192	0.000542571
UKv4_A_23_P134663	BAALC	brain and acute leukemia, cytoplasmic	NM_024812	0.132314	0.000355421
UKv4_A_23_P131299	ZFAND2B	zinc finger, AN1-type domain 2B	NM_138802|NP_620157	2.09156	0.00514614
UKv4_A_23_P135132	FRMD3	FERM domain containing 3	NM_174938	0.477	0.0136464
UKv4_A_23_P214459	PRPH2	peripherin 2 (retinal degeneration, slow)	NM_000322	0.04227	2.18741e-05
UKv4_A_24_P20954	TFAP2B	transcription factor AP-2 beta (activating enhancer binding protein 2 beta)	NM_003221|NP_003212	55.8336	5.93786e-05
UKv4_A_23_P80902	KIF15	kinesin family member 15	NM_020242|NP_064627	0.469476	0.00386685
UKv4_A_24_P652609	RP11-138L21.1	similar to cell recognition molecule CASPR3	XM_001128059	2.66617	0.00178616
UKv4_A_23_P71855	C5	complement component 5	NM_001735	3.44405	0.00129337
UKv4_A_23_P47924	PTPRR	protein tyrosine phosphatase, receptor type, R	NM_002849|NM_130846|NP_002840|NP_570897	25.2769	0.000156984
UKv4_A_23_P70897	ZCWPW1	zinc finger, CW type with PWWP domain 1	NM_017984	5.09582	1.69563e-06
UKv4_A_23_P213102	PALLD	palladin, cytoskeletal associated protein	NM_016081	2.74948	0.000357714
UKv4_A_23_P376188	C10orf30	chromosome 10 open reading frame 30		52.6269	1.57104e-05
UKv4_A_23_P42116	PPT2	palmitoyl-protein thioesterase 2	NM_005155	0.483059	0.000691631
UKv4_A_24_P260639	HIST1H1D	histone cluster 1, H1d	NM_005320	7.6216	0.0140854
UKv4_A_23_P25194	HRK	harakiri, BCL2 interacting protein (contains only BH3 domain)	NM_003806|NP_003797	0.329166	0.000171331
UKv4_A_24_P156267	SOX12	SRY (sex determining region Y)-box 12	NM_006943	0.494447	0.000625061
UKv4_A_32_P424761	C12orf28	chromosome 12 open reading frame 28	NM_182530	3.03972	0.00136361
UKv4_A_24_P356130	MAP2K5	mitogen-activated protein kinase kinase 5	NM_002757|NM_145160|NP_002748|NP_660143	0.484887	0.000721437
UKv4_A_23_P58169	NPY2R	neuropeptide Y receptor Y2	NM_000910|NP_000901	233.19	0.000310432
UKv4_A_23_P45955	TEKT2	tektin 2 (testicular)	NM_014466	0.117868	0.000743218
UKv4_A_24_P397386	LIFR	leukemia inhibitory factor receptor alpha	NM_001127671|NM_002310|NP_001121143|NP_002301	2.81982	0.00759898
UKv4_A_24_P96403	RUNX1	runt-related transcription factor 1	NM_001001890|NM_001122607|NM_001754|NP_001001890|NP_001116079|NP_001745	2.73212	0.00211151
UKv4_A_23_P358345	SLC6A2	solute carrier family 6 (neurotransmitter transporter, noradrenalin), member 2	NM_001043	9.04929	0.000650106
UKv4_A_23_P23102	ZSCAN20	zinc finger and SCAN domain containing 20	NM_145238|NP_660281	0.449623	1.02094e-05
UKv4_A_23_P200396	C1orf91	chromosome 1 open reading frame 91	NM_019118|NP_061991	0.41031	0.00907292
UKv4_A_32_P180825	FMN1	formin 1		9.78458	7.17374e-06
UKv4_A_23_P92093	CELSR3	cadherin, EGF LAG seven-pass G-type receptor 3 (flamingo homolog, Drosophila)	NM_001407|NP_001398	5.99784	0.000115552
UKv4_A_23_P398476	HOXC8	homeobox C8	NM_022658	21.5639	3.66609e-06
UKv4_A_23_P129577	TIGD7	tigger transposable element derived 7	NM_033208	2.19311	0.000169467
UKv4_A_24_P126139	RAB9B	RAB9B, member RAS oncogene family		2.13451	3.55388e-05
UKv4_A_24_P410678	JAK1	Janus kinase 1 (a protein tyrosine kinase)	NM_002227|NP_002218	2.3477	5.83889e-05
UKv4_A_24_P902509	FANCI	Fanconi anemia, complementation group I	NM_001113378|NM_018193|NP_001106849|NP_060663	0.454746	0.00867239
UKv4_A_23_P312851	SILV	silver homolog (mouse)	NM_006928	0.155429	0.0173768
UKv4_A_23_P71503	C8orf51	chromosome 8 open reading frame 51		0.423462	0.0415433
UKv4_A_32_P33576	OPRK1	opioid receptor, kappa 1	NM_000912	0.444327	0.0309344
UKv4_A_23_P31739	STMN4	stathmin-like 4	NM_030795|NP_110422	4.58311	3.33327e-05
UKv4_A_23_P203891	NCOR2	nuclear receptor co-repressor 2	NM_001077261|NM_006312|NP_001070729|NP_006303	0.378667	3.18519e-05
UKv4_A_24_P34611	SIX3	SIX homeobox 3	NM_005413|NP_005404	0.152036	0.000155292
UKv4_A_23_P37778	FHOD1	formin homology 2 domain containing 1	NM_013241	0.337501	3.17718e-05
UKv4_A_23_P168882	TP53INP1	tumor protein p53 inducible nuclear protein 1	NM_033285|NP_150601	3.70728	0.00267971
UKv4_A_23_P138706	ADRA2A	adrenergic, alpha-2A-, receptor	NM_000681|NP_000672	0.0766659	3.49707e-06
UKv4_A_23_P24129	DKK1	dickkopf homolog 1 (Xenopus laevis)	NM_012242	0.0189309	0.000281182
UKv4_A_23_P338981	CYGB	cytoglobin	NM_134268|NP_599030	3.0413	0.000123934
UKv4_A_23_P205057	PCDH17	protocadherin 17	NM_001040429	2.71939	0.000944478
UKv4_A_24_P167012	TNFSF15	tumor necrosis factor (ligand) superfamily, member 15	NM_005118	2.24585	0.393474
UKv4_A_24_P415150	GNA14	guanine nucleotide binding protein (G protein), alpha 14	NM_004297|NP_004288	2.06585	0.325757
UKv4_A_23_P52697	CD248	CD248 molecule, endosialin	NM_020404	0.396527	0.000934903
UKv4_A_23_P102037	COQ10B	coenzyme Q10 homolog B (S. cerevisiae)	NM_025147	2.58976	0.000332111
UKv4_A_23_P8175	PLAGL1	pleiomorphic adenoma gene-like 1	NM_001080951|NM_001080952|NM_001080953|NM_001080954|NM_001080955|NM_001080956|NM_002656|NM_006718|NP_001074420|NP_001074421|NP_001074422|NP_001074423|NP_001074424|NP_001074425|NP_002647|NP_006709	0.307138	9.19118e-05
UKv4_A_23_P17345	MAFB	v-maf musculoaponeurotic fibrosarcoma oncogene homolog B (avian)	NM_005461|NP_005452	2.0349	0.00383629
UKv4_A_23_P259270	CDKL2	cyclin-dependent kinase-like 2 (CDC2-related kinase)	NM_003948	0.458918	0.0139311
UKv4_A_23_P344481	STOX1	storkhead box 1	NM_152709	4.17321	1.46278e-06
UKv4_A_23_P258633	TH	tyrosine hydroxylase	NM_000360|NM_199292|NM_199293|NP_000351|NP_954986|NP_954987	10.0034	0.000162319
UKv4_A_23_P403445	CGREF1	cell growth regulator with EF-hand domain 1	NM_006569	2.23985	0.00198747
UKv4_A_23_P391228	MANEAL	mannosidase, endo-alpha-like	NM_152496	0.423811	0.000222841
UKv4_A_24_P205994	EPGN	epithelial mitogen homolog (mouse)	NM_001013442	2.92301	0.394902
UKv4_A_23_P111724	RUNDC3B	RUN domain containing 3B	NM_001134405|NM_001134406|NM_138290|NP_001127877|NP_001127878|NP_612147	7.12071	8.78191e-06
UKv4_A_23_P139192	GNG3	guanine nucleotide binding protein (G protein), gamma 3	NM_012202	5.90917	0.15705
UKv4_A_23_P211302	WDR4	WD repeat domain 4	NM_033661	0.461995	0.0034056
UKv4_A_24_P49427	KIAA1486	KIAA1486 protein	XM_041126	4.0528	0.0173306
UKv4_A_23_P114808	MECR	mitochondrial trans-2-enoyl-CoA reductase	NM_001024732|NM_016011|NP_001019903|NP_057095	0.462563	0.000577457
UKv4_A_23_P401106	PDE2A	phosphodiesterase 2A, cGMP-stimulated	NM_002599	0.462479	0.00150384
UKv4_A_23_P119458	DPF1	D4, zinc and double PHD fingers family 1	NM_004647	0.393414	0.0209086
UKv4_A_24_P852756	HLA-DQA2	major histocompatibility complex, class II, DQ alpha 2	NM_020056	0.477844	0.304037
UKv4_A_23_P165636	CAPG	capping protein (actin filament), gelsolin-like	NM_001747	4.51084	1.13742e-05
UKv4_A_23_P209347	ANKRD44	ankyrin repeat domain 44	NM_153697	2.21869	0.00169507
UKv4_A_32_P391586	CCDC46	coiled-coil domain containing 46	NM_145036	0.0388267	6.34976e-06
UKv4_Hs379795.3	SORBS2	sorbin and SH3 domain containing 2	NM_003603|NM_021069|NP_003594|NP_066547	0.248121	0.000223271
UKv4_A_32_P201261	LOC399947	similar to expressed sequence AI593442		0.25309	0.0207614
UKv4_A_23_P31721	E2F5	E2F transcription factor 5, p130-binding	NM_001083588|NM_001083589|NM_001951|NP_001077057|NP_001077058|NP_001942	0.373375	2.62149e-05
UKv4_A_24_P342829	SLC16A14	solute carrier family 16, member 14 (monocarboxylic acid transporter 14)	NM_152527	0.474456	0.0119221
UKv4_A_32_P202246	MYO16	myosin XVI	NM_015011	0.493337	0.104664
UKv4_A_23_P258037	JMJD1A	jumonji domain containing 1A	NM_018433	3.43589	0.000608033
UKv4_A_23_P335958	GPR155	G protein-coupled receptor 155	NM_152529	3.7291	1.5975e-05
UKv4_A_23_P121480	CD200	CD200 molecule	NM_001004196|NM_005944|NP_001004196|NP_005935	0.00659378	2.45304e-05
UKv4_A_23_P28878	C20orf27	chromosome 20 open reading frame 27	NM_001039140	0.469536	0.00281779
UKv4_A_24_P475556	LOC146346	hypothetical protein LOC146346		2.09026	7.86566e-05
UKv4_A_23_P103226	FAAH	fatty acid amide hydrolase	NM_001441	0.254107	0.000202194
UKv4_A_23_P120467	ZFP64	zinc finger protein 64 homolog (mouse)	NM_199427	0.307101	5.78088e-05
UKv4_A_24_P842006	LOC90835	hypothetical protein LOC90835	NM_001014979	0.415002	0.00178911
UKv4_A_23_P118122	RGS11	regulator of G-protein signaling 11	NM_003834|NM_183337|NP_003825|NP_899180	0.106269	0.00534956
UKv4_Hs339283.2	NCOA7	nuclear receptor coactivator 7	NM_001122842|NM_181782|NP_001116314|NP_861447	4.22485	7.27635e-06
UKv4_A_23_P142849	RND3	Rho family GTPase 3	NM_005168|NP_005159	0.186707	0.000225086
UKv4_A_23_P43175	SEPT10	septin 10	NM_144710	2.07203	0.000237071
UKv4_A_24_P11384	ERRFI1	ERBB receptor feedback inhibitor 1	NM_018948	2.86289	0.325486
UKv4_A_23_P126075	KCNK1	potassium channel, subfamily K, member 1	NM_002245|NP_002236	0.00522995	4.55838e-05
UKv4_A_23_P80594	PLCL2	phospholipase C-like 2	NM_015184|NP_055999	0.136238	0.000368653
UKv4_A_23_P430658	HEYL	hairy/enhancer-of-split related with YRPW motif-like	NM_014571	4.42132	7.37289e-05
UKv4_A_32_P153388	GULP1	GULP, engulfment adaptor PTB domain containing 1	NM_016315	2.75027	0.00063315
UKv4_A_23_P164814	C19orf57	chromosome 19 open reading frame 57	NM_024323	2.58027	0.000174303
UKv4_A_24_P125096	MT1X	metallothionein 1X	NM_005952	2.53277	0.00447636
UKv4_A_24_P21507	SPAG6	sperm associated antigen 6	NM_172242	0.0659004	0.000425955
UKv4_A_24_P309521	KCNJ5	potassium inwardly-rectifying channel, subfamily J, member 5	NM_000890	3.29166	0.358943
UKv4_A_23_P31798	NAT2	N-acetyltransferase 2 (arylamine N-acetyltransferase)	NM_000015|NP_000006	0.489995	0.0306735
UKv4_A_23_P348636	FOXJ1	forkhead box J1	NM_001454	0.337048	0.00625943
UKv4_A_23_P169993	ADCY8	adenylate cyclase 8 (brain)	NM_001115|NP_001106	2.54744	0.415176
UKv4_A_32_P15958	C21orf121	chromosome 21 open reading frame 121		2.33403	0.00247803
UKv4_A_23_P129312	PPP1R14D	protein phosphatase 1, regulatory (inhibitor) subunit 14D	NM_017726	0.437034	0.302338
UKv4_A_24_P402080	MBP	myelin basic protein	NM_001025100	0.0306912	0.000114809
UKv4_A_23_P8513	SNX10	sorting nexin 10	NM_013322	19.2042	3.89638e-05
UKv4_A_23_P411542	LOC284033	hypothetical protein LOC284033		0.0448419	0.000137086
UKv4_A_24_P57631	GPC3	glypican 3	NM_004484|NP_004475	0.352889	0.0268043
UKv4_A_23_P145054	C6orf189	chromosome 6 open reading frame 189	XM_001134427	72.9861	5.72275e-05
UKv4_A_23_P254434	RFPL2	ret finger protein-like 2	NM_006605	3.18881	0.0121286
UKv4_A_23_P70998	LOC729852	hypothetical protein LOC729852	XM_001126254	2.231	9.43193e-05
UKv4_A_23_P5831	HPCAL1	hippocalcin-like 1	NM_134421	3.01751	5.32985e-05
UKv4_A_23_P209449	FZD7	frizzled homolog 7 (Drosophila)	NM_003507	4.19855	1.09127e-05
UKv4_A_23_P124095	CALML5	calmodulin-like 5	NM_017422	4.09846	0.340287
UKv4_A_24_P902052	KIAA0114	KIAA0114	NR_024031	0.451951	0.00128514
UKv4_A_23_P353035	IGFBP7	insulin-like growth factor binding protein 7	NM_001553|NP_001544	0.0211626	0.000647772
UKv4_A_23_P102864	PRSS7	protease, serine, 7 (enterokinase)	NM_002772	2.6058	0.502996
UKv4_A_23_P84344	SIGIRR	single immunoglobulin and toll-interleukin 1 receptor (TIR) domain	NM_021805|NP_068577	0.247587	0.000170186
UKv4_A_24_P303091	CXCL10	chemokine (C-X-C motif) ligand 10	NM_001565	0.355166	0.347223
UKv4_A_24_P145009	LOC441208	hypothetical gene supported by AK094370	NM_001013723	2.5364	0.120153
UKv4_A_23_P434919	RAB42	RAB42, member RAS oncogene family	NM_152304|NP_689517	0.12095	0.00135103
UKv4_A_23_P17287	IAH1	isoamyl acetate-hydrolyzing esterase 1 homolog (S. cerevisiae)	NM_001039613|NP_001034702	2.18973	2.99226e-05
UKv4_A_24_P169634	MBL1P1	mannose-binding lectin (protein A) 1, pseudogene 1	NR_002724	0.302679	5.42916e-05
UKv4_A_32_P114284	IKZF2	IKAROS family zinc finger 2 (Helios)	NM_001079526|NM_016260|NP_001072994|NP_057344	7.1497	4.45147e-06
UKv4_A_23_P301051	PAIP2B	poly(A) binding protein interacting protein 2B	XM_376062	2.00892	0.00640649
UKv4_A_23_P250735	CBX7	chromobox homolog 7	NM_175709	2.17415	0.0214662
UKv4_A_24_P406754	LOXL4	lysyl oxidase-like 4	NM_032211	0.352476	0.00252314
UKv4_A_23_P433369	HEATR5A	HEAT repeat containing 5A		2.90153	0.00215886
UKv4_A_23_P129433	SLC9A5	solute carrier family 9 (sodium/hydrogen exchanger), member 5	NM_004594	0.442042	0.0168116
UKv4_A_23_P207650	ACADVL	acyl-Coenzyme A dehydrogenase, very long chain	NM_000018|NM_001033859|NP_000009|NP_001029031	0.399849	0.000337274
UKv4_A_24_P102293	SLITRK5	SLIT and NTRK-like family, member 5	NM_015567	52.3676	3.7965e-08
UKv4_A_23_P69606	AFM	afamin	NM_001133	0.148381	0.357798
UKv4_A_23_P393025	SPATA4	spermatogenesis associated 4	NM_144644	2.21322	0.141614
UKv4_A_24_P127748	CLASP2	cytoplasmic linker associated protein 2	NM_015097|NP_055912	2.45877	0.000278734
UKv4_A_23_P114883	FMOD	fibromodulin	NM_002023|NP_002014	0.191117	0.037427
UKv4_A_23_P132057	C21orf42	chromosome 21 open reading frame 42		0.484362	0.00156279
UKv4_A_23_P76914	SIX1	SIX homeobox 1	NM_005982|NP_005973	0.198915	0.00115909
UKv4_A_24_P695306	LOC730130	hypothetical protein LOC730130	XM_001127856	0.164966	2.43955e-07
UKv4_A_24_P213494	PTPRE	protein tyrosine phosphatase, receptor type, E	NM_006504|NM_130435|NP_006495|NP_569119	0.365251	0.000244236
UKv4_A_23_P324523	IQCK	IQ motif containing K	NM_153208	0.310128	0.000127911
UKv4_A_23_P215787	HBP1	HMG-box transcription factor 1	NM_012257	2.36741	0.0139687
UKv4_A_24_P322474	PDE4A	phosphodiesterase 4A, cAMP-specific (phosphodiesterase E2 dunce homolog, Drosophila)	NM_006202	0.430655	0.000129607
UKv4_A_23_P160618	SH2D2A	SH2 domain protein 2A	NM_003975	0.440513	0.00239667
UKv4_A_23_P106391	THAP10	THAP domain containing 10	NM_020147	0.490479	0.0104107
UKv4_A_24_P319113	P2RX7	purinergic receptor P2X, ligand-gated ion channel, 7	NM_002562	5.35653	0.000621312
UKv4_A_23_P211504	KDELR3	KDEL (Lys-Asp-Glu-Leu) endoplasmic reticulum protein retention receptor 3	NM_006855|NM_016657|NP_006846|NP_057839	3.36707	0.000915577
UKv4_A_24_P111134	POMT2	protein-O-mannosyltransferase 2	NM_013382	0.351121	0.00106048
UKv4_A_23_P56369	ABCA12	ATP-binding cassette, sub-family A (ABC1), member 12	NM_015657|NM_173076|NP_056472|NP_775099	14.74	0.00133227
UKv4_A_23_P60856	TSPAN4	tetraspanin 4	NM_003271	0.235808	0.0005806
UKv4_A_23_P332789	CHRNB4	cholinergic receptor, nicotinic, beta 4	NM_000750	0.0256068	3.56289e-05
UKv4_A_23_P400449	KIAA1576	KIAA1576 protein	NM_020927|NP_065978	0.0159818	9.08133e-07
UKv4_A_23_P204751	ACCN2	amiloride-sensitive cation channel 2, neuronal	NM_020039	0.0247621	0.000154634
UKv4_A_23_P50674	C19orf36	chromosome 19 open reading frame 36	NM_001031735	0.484775	0.132016
UKv4_A_23_P389525	COMMD1	copper metabolism (Murr1) domain containing 1	NM_152516	2.21943	0.000692343
UKv4_A_23_P60146	PDGFRL	platelet-derived growth factor receptor-like	NM_006207|NP_006198	5.28848	0.000143524
UKv4_A_23_P79251	EHD3	EH-domain containing 3	NM_014600|NP_055415	2.7711	5.27161e-05
UKv4_A_23_P65532	PELI2	pellino homolog 2 (Drosophila)	NM_021255|NP_067078	0.133599	1.89147e-05
UKv4_A_23_P129188	CALML4	calmodulin-like 4	NM_033429	0.215517	0.000247285
UKv4_A_23_P416581	GNAZ	guanine nucleotide binding protein (G protein), alpha z polypeptide	NM_002073|NP_002064	0.45501	0.000150042
UKv4_A_24_P225679	IRS1	insulin receptor substrate 1	NM_005544|NP_005535	0.419727	0.00011346
UKv4_A_24_P182494	DUSP10	dual specificity phosphatase 10	NM_007207	2.36037	0.0101224
UKv4_A_23_P69970	SOX30	SRY (sex determining region Y)-box 30	NM_007017|NM_178424|NP_008948|NP_848511	2.2534	0.016813
UKv4_A_23_P89589	PER1	period homolog 1 (Drosophila)	NM_002616	0.463191	0.00150381
UKv4_A_23_P23074	IFI44	interferon-induced protein 44	NM_006417|NP_006408	0.44009	0.00986918
UKv4_A_24_P595717	LOC165186	similar to RIKEN cDNA 4632412N22 gene		0.437538	0.0456362
UKv4_A_23_P42802	PDIA4	protein disulfide isomerase family A, member 4	NM_004911	2.06811	0.0139907
UKv4_A_23_P397910	CBLC	Cas-Br-M (murine) ecotropic retroviral transforming sequence c	NM_012116	2.81695	0.35779
UKv4_A_23_P81640	PLEKHG4B	pleckstrin homology domain containing, family G (with RhoGef domain) member 4B	NM_052909|NP_443141	0.287229	0.000192089
UKv4_A_23_P116430	USH1C	Usher syndrome 1C (autosomal recessive, severe)	NM_005709	2.38233	0.0209021
UKv4_A_23_P116435	IGF2AS	insulin-like growth factor 2 antisense	NM_016412	2.55093	0.00592953
UKv4_A_23_P111804	PARP12	poly (ADP-ribose) polymerase family, member 12	NM_022750	3.36525	0.000616775
UKv4_A_32_P222695	FLJ41603	FLJ41603 protein	NM_001001669	3.09214	5.99271e-05
UKv4_A_24_P170983	ESPNL	espin-like	NM_194312	0.243761	0.00318464
UKv4_A_32_P117812	LYSMD4	LysM, putative peptidoglycan-binding, domain containing 4		0.368054	0.0149417
UKv4_A_23_P141688	RAB31	RAB31, member RAS oncogene family	NM_006868	14.0418	4.23198e-07
UKv4_A_23_P30200	PCDHB16	protocadherin beta 16	NM_020957	37.86	8.11387e-05
UKv4_A_23_P168368	FLJ21075	hypothetical protein FLJ21075	NM_025031	3.36142	0.305182
UKv4_A_23_P29680	CAMKV	CaM kinase-like vesicle-associated	NM_024046|NP_076951	0.227656	0.00198014
UKv4_A_23_P74309	NOS1AP	nitric oxide synthase 1 (neuronal) adaptor protein	NM_014697	4.33857	0.00647464
UKv4_A_23_P101642	PTPRH	protein tyrosine phosphatase, receptor type, H	NM_002842|NP_002833	7.89735	0.000665618
UKv4_A_23_P432947	GREM1	gremlin 1, cysteine knot superfamily, homolog (Xenopus laevis)	NM_013372|NP_037504	63.3019	0.00179346
UKv4_A_23_P392476	FLJ25791	hypothetical protein FLJ25791	NM_173559	3.67452	0.0168729
UKv4_A_32_P21246	HCG27	HLA complex group 27	NM_181717	2.2451	0.124006
UKv4_A_23_P325501	MORC3	MORC family CW-type zinc finger 3	NM_015358	2.03714	0.000179556
UKv4_A_23_P422981	FBXO36	F-box protein 36	NM_174899	2.12984	1.59032e-05
UKv4_A_23_P78742	FLT3LG	fms-related tyrosine kinase 3 ligand	NM_001459|NP_001450	2.161	0.000512904
UKv4_A_23_P41599	PCDHB8	protocadherin beta 8	NM_019120	5.31237	1.96934e-06
UKv4_A_23_P303251	PTCHD1	patched domain containing 1	NM_173495	3.4481	0.00020874
UKv4_A_23_P145824	PPP1R9A	protein phosphatase 1, regulatory (inhibitor) subunit 9A	NM_017650	1386.74	7.01325e-06
UKv4_A_23_P2501	PAH	phenylalanine hydroxylase	NM_000277|NP_000268	2.64582	0.0154696
UKv4_A_23_P134237	RARRES2	retinoic acid receptor responder (tazarotene induced) 2	NM_002889|NP_002880	0.070171	0.000234002
UKv4_A_24_P130363	C18orf1	chromosome 18 open reading frame 1	NM_001003674|NM_001003675|NM_004338|NM_181481|NM_181482|NM_181483|NP_001003674|NP_001003675|NP_004329|NP_852146|NP_852147|NP_852148	0.250698	9.8536e-05
UKv4_A_23_P373687	FLJ32312	hypothetical protein FLJ32312	NM_144709	2.37999	0.00442417
UKv4_A_23_P97173	HSD3B1	hydroxy-delta-5-steroid dehydrogenase, 3 beta- and steroid delta-isomerase 1	NM_000862	4.47992	0.29151
UKv4_A_23_P304511	ZNF397	zinc finger protein 397	NM_032347	0.409303	0.000498008
UKv4_A_23_P97795	ACBD5	acyl-Coenzyme A binding domain containing 5	NM_145698	2.03755	0.000169646
UKv4_A_23_P137856	MUC1	mucin 1, cell surface associated	NM_001018016|NM_001018017|NM_001044390|NM_001044391|NM_001044392|NM_001044393|NM_002456|NP_001018016|NP_001018017|NP_001037855|NP_001037856|NP_001037857|NP_001037858|NP_002447	0.371845	0.0138128
UKv4_A_23_P128744	BDKRB1	bradykinin receptor B1	NM_000710|NP_000701	0.179302	0.000184331
UKv4_A_23_P87560	BTG1	B-cell translocation gene 1, anti-proliferative	NM_001731|NP_001722	2.27828	0.00870673
UKv4_A_23_P209731	ARMC9	armadillo repeat containing 9	NM_025139|NP_079415	2.15291	0.000158109
UKv4_A_23_P30976	GRM1	glutamate receptor, metabotropic 1	NM_000838|NM_001114329|NP_000829|NP_001107801	0.49645	0.0849008
UKv4_A_24_P76675	MFAP3L	microfibrillar-associated protein 3-like	NM_021647	2.23256	0.000247588
UKv4_A_23_P31218	C7orf13	chromosome 7 open reading frame 13		6.16509	0.000947575
UKv4_A_23_P431971	CRTAC1	cartilage acidic protein 1	NM_018058	0.112921	5.82469e-05
UKv4_A_23_P44195	MSI2	musashi homolog 2 (Drosophila)	NM_138962	2.00062	0.00137055
UKv4_A_23_P103110	MAFF	v-maf musculoaponeurotic fibrosarcoma oncogene homolog F (avian)	NM_012323	0.444438	0.000379212
UKv4_A_23_P123096	GNGT1	guanine nucleotide binding protein (G protein), gamma transducing activity polypeptide 1	NM_021955	3.29437	0.362828
UKv4_A_23_P48740	DIO2	deiodinase, iodothyronine, type II	NM_013989	0.472031	0.0023563
UKv4_A_23_P114061	TRPM3	transient receptor potential cation channel, subfamily M, member 3	NM_001007471	2.08035	0.0197255
UKv4_A_32_P113193	ZNF592	zinc finger protein 592	NM_014630	0.33132	0.00133301
UKv4_A_23_P95029	SNTB1	syntrophin, beta 1 (dystrophin-associated protein A1, 59kDa, basic component 1)	NM_021021	0.0870288	7.29136e-05
UKv4_A_24_P200000	STEAP3	STEAP family member 3	NM_001008410|NM_018234|NM_182915|NP_001008410|NP_060704|NP_878919	3.47027	0.000660648
UKv4_A_23_P64879	KCNJ8	potassium inwardly-rectifying channel, subfamily J, member 8	NM_004982	3.0668	0.00214152
UKv4_A_32_P68504	ZDBF2	zinc finger, DBF-type containing 2	XM_371590	3.20448	0.000124725
UKv4_A_23_P146325	DDEF1IT1	DDEF1 intronic transcript 1	NR_002765	2.38083	0.0253187
UKv4_A_24_P155617	DAOA	D-amino acid oxidase activator	NM_172370	0.291611	0.163602
UKv4_A_23_P14798	NEO1	neogenin homolog 1 (chicken)	NM_002499	0.324029	7.43632e-07
UKv4_A_24_P350890	RANBP2	RAN binding protein 2	NM_006267	2.03965	0.00307189
UKv4_A_24_P118171	MAGI3	membrane associated guanylate kinase, WW and PDZ domain containing 3		2.55657	0.00166441
UKv4_A_23_P77612	KREMEN2	kringle containing transmembrane protein 2	NM_172229	0.187941	0.00782801
UKv4_A_32_P192033	FLJ31356	hypothetical protein FLJ31356		3.23554	0.000511598
UKv4_A_23_P91001	ASNSD1	asparagine synthetase domain containing 1	NM_019048	2.09116	0.000113984
UKv4_A_23_P144348	SLIT2	slit homolog 2 (Drosophila)	NM_004787|NP_004778	0.375287	0.000264449
UKv4_A_23_P35066	SNX7	sorting nexin 7	NM_015976	4.70316	1.2312e-05
UKv4_A_24_P380567	CALN1	calneuron 1	NM_031468	0.0566333	2.61892e-05
UKv4_A_23_P361448	SESN3	sestrin 3	NM_144665|NP_653266	2.36778	0.00139713
UKv4_A_23_P433111	C5orf35	chromosome 5 open reading frame 35	NM_153706|NP_714917	2.16043	0.000365026
UKv4_A_24_P10214	STXBP6	syntaxin binding protein 6 (amisyn)	NM_014178|NP_054897	3.5629	0.0101424
UKv4_A_23_P10211	SLC2A13	solute carrier family 2 (facilitated glucose transporter), member 13	NM_052885	0.362417	0.000329935
UKv4_A_23_P317620	ARL4C	ADP-ribosylation factor-like 4C	NM_005737	2.95433	0.00464447
UKv4_A_23_P213745	CXCL14	chemokine (C-X-C motif) ligand 14	NM_004887	283.486	1.67178e-05
UKv4_A_23_P357207	MRAP2	melanocortin 2 receptor accessory protein 2	NM_138409|NP_612418	0.416557	0.00156888
UKv4_A_24_P20327	KLF15	Kruppel-like factor 15	NM_014079	0.326213	0.0145903
UKv4_A_23_P13740	NAV3	neuron navigator 3	NM_014903|NP_055718	7.19827	0.00025585
UKv4_A_23_P395418	PCDHGB3	protocadherin gamma subfamily B, 3	NM_032097	7.16793	2.14291e-05
UKv4_A_32_P121350	RTN1	reticulon 1	NM_021136|NM_206852|NM_206857|NP_066959|NP_996734|NP_996739	2.1171	0.16584
UKv4_A_23_P152234	CMTM2	CKLF-like MARVEL transmembrane domain containing 2	NM_144673	0.489214	0.162444
UKv4_A_23_P114210	POU3F4	POU domain, class 3, transcription factor 4	NM_000307	0.27693	0.000406373
UKv4_A_23_P139143	STX3	syntaxin 3	NM_004177	4.7165	6.19109e-06
[truncated: 373 more rows]

## Sheet: CHP-212
Supplementary Table S2
Genes regulated by FoxP1 in CHP-212 cells
ProbeID	Symbol	Protein	RefSeq Accession	Mean fold change	P Value
UKv4_A_23_P55828	CCL25	chemokine (C-C motif) ligand 25	NM_005624	2.20545	0.34699
UKv4_A_23_P18903	HAVCR2	hepatitis A virus cellular receptor 2	NM_032782	0.292276	0.0277894
UKv4_A_23_P135486	ERAF	erythroid associated factor	NM_016633|NP_057717	2.72636	0.373182
UKv4_A_23_P49097	IL17C	interleukin 17C	NM_013278	0.389249	0.344822
UKv4_A_24_P243373	PCDHB7	protocadherin beta 7	NM_018940	2.28635	0.00082533
UKv4_A_23_P356004	KCNIP3	Kv channel interacting protein 3, calsenilin	NM_001034914|NM_013434|NP_001030086|NP_038462	0.356351	0.002013
UKv4_A_23_P150394	FXYD6	FXYD domain containing ion transport regulator 6	NM_022003|NP_071286	0.186659	0.000433155
UKv4_A_24_P865226	LOC440356	hypothetical gene supported by AK131031; BC070380		2.45687	0.264683
UKv4_A_23_P30634	BACH2	BTB and CNC homology 1, basic leucine zipper transcription factor 2	NM_021813|NP_068585	2.00694	0.0191871
UKv4_A_23_P325625	C9orf126	chromosome 9 open reading frame 126	NM_173690	0.483895	0.0014363
UKv4_A_23_P125423	C1R	complement component 1, r subcomponent	NM_001733	3.32699	0.00140397
UKv4_A_23_P150648	KCNQ1DN	KCNQ1 downstream neighbor	NM_018722	2.07287	0.317948
UKv4_A_23_P145024	ADRB2	adrenergic, beta-2-, receptor, surface	NM_000024|NP_000015	0.454221	0.0189569
UKv4_A_23_P43164	SULF1	sulfatase 1	NM_015170	2.82384	0.0010098
UKv4_A_23_P26994	GNGT2	guanine nucleotide binding protein (G protein), gamma transducing activity polypeptide 2	NM_031498	0.28072	0.303513
UKv4_A_24_P369232	CCDC3	coiled-coil domain containing 3	NM_031455|NP_113643	0.301397	0.00210162
UKv4_A_24_P252155	GPR110	G protein-coupled receptor 110	NM_153840	3.42898	0.363869
UKv4_A_23_P166686	AMOTL2	angiomotin like 2	NM_016201|NP_057285	2.26426	0.0183338
UKv4_A_23_P161792	ALX4	aristaless-like homeobox 4	NM_021926|NP_068745	0.192836	0.193035
UKv4_A_23_P72912	SLC4A8	solute carrier family 4, sodium bicarbonate cotransporter, member 8	NM_001039960|NM_004858|NP_001035049|NP_004849	3.09894	0.00774418
UKv4_A_32_P142440	PCSK9	proprotein convertase subtilisin/kexin type 9	NM_174936|NP_777596	0.416099	0.397132
UKv4_A_23_P59582	SEMA3E	sema domain, immunoglobulin domain (Ig), short basic domain, secreted, (semaphorin) 3E	NM_012431	0.414177	0.0258269
UKv4_A_32_P231617	TM4SF1	transmembrane 4 L six family member 1	NM_014220	2.30019	0.00551783
UKv4_A_23_P250619	ZDHHC14	zinc finger, DHHC-type containing 14	NM_153746	4.62971	0.000341115
UKv4_A_24_P739344	NOX4	NADPH oxidase 4	NM_016931	2.80745	5.07468e-05
UKv4_A_23_P129556	IL4R	interleukin 4 receptor	NM_000418|NM_001008699|NP_000409|NP_001008699	2.28763	0.0335324
UKv4_A_23_P145555	C6orf142	chromosome 6 open reading frame 142	NM_138569	2.41433	0.187923
UKv4_A_32_P5417	LTF	lactotransferrin	NM_002343|NP_002334	0.32132	0.383095
UKv4_A_23_P32115	LCN12	lipocalin 12	NM_178536|NP_848631	0.454721	0.135244
UKv4_A_23_P306352	RGAG1	retrotransposon gag domain containing 1	NM_020769	0.452747	0.00344512
UKv4_A_23_P58464	PCDHB6	protocadherin beta 6	NM_018939	3.43342	0.179686
UKv4_A_23_P9402	CNTFR	ciliary neurotrophic factor receptor	NM_001842|NM_147164|NP_001833|NP_671693	0.459845	0.00328154
UKv4_A_23_P112634	C4orf34	chromosome 4 open reading frame 34	NM_174921	2.10913	0.00213315
UKv4_A_23_P101246	LOC147645	hypothetical protein LOC147645	XM_937000	2.16886	0.11994
UKv4_A_23_P31755	CRH	corticotropin releasing hormone	NM_000756	6.99746	0.0265383
UKv4_A_23_P33984	TMEM27	transmembrane protein 27	NM_020665	0.42717	0.0048404
UKv4_A_32_P78101	IGSF21	immunoglobin superfamily, member 21	NM_032880|NP_116269	2.16198	0.0942853
UKv4_A_23_P155931	MEPE	matrix, extracellular phosphoglycoprotein with ASARM motif (bone)	NM_020203	2.60321	0.234345
UKv4_A_23_P424689	RBMY2FP	RNA binding motif protein, Y-linked, family 2, member F pseudogene	NR_002193	2.00813	0.397129
UKv4_A_24_P408704	DOCK2	dedicator of cytokinesis 2	NM_004946	4.11463	0.00935056
UKv4_A_23_P78392	ST8SIA3	ST8 alpha-N-acetyl-neuraminide alpha-2,8-sialyltransferase 3	NM_015879	2.2593	0.355023
UKv4_A_32_P181638	BVES	blood vessel epicardial substance	NM_147147	2.62252	0.0808392
UKv4_A_32_P56624	FAM92B	family with sequence similarity 92, member B	NM_198491	0.419302	0.175152
UKv4_A_23_P501722	TSPAN32	tetraspanin 32	NM_139022	0.408535	0.00693942
UKv4_A_23_P8938	ADRA1A	adrenergic, alpha-1A-, receptor	NM_033304	0.472832	0.474852
UKv4_A_23_P88819	MVP	major vault protein	NM_017458	2.38293	0.000363827
UKv4_A_24_P205604	PADI2	peptidyl arginine deiminase, type II	NM_007365|NP_031391	2.26857	0.0721839
UKv4_A_23_P129458	HSPC105	NAD(P) dependent steroid dehydrogenase-like	NM_145168	0.42099	0.443608
UKv4_A_23_P116512	FLJ14213	hypothetical protein FLJ14213	NM_024841	0.338696	0.00136618
UKv4_A_23_P19291	TUBB2A	tubulin, beta 2A	NM_001069	3.37448	0.0018792
UKv4_A_23_P8253	RAET1E	retinoic acid early transcript 1E	NM_139165	5.11233	0.359728
UKv4_A_24_P158718	DTX4	deltex 4 homolog (Drosophila)	XM_166213	2.82893	0.10561
UKv4_A_23_P77731	CRYM	crystallin, mu	NM_001888	0.113179	0.0371494
UKv4_A_23_P101038	KRTAP9-3	keratin associated protein 9-3	NM_031962	2.21965	0.471833
UKv4_A_23_P26037	FRMD5	FERM domain containing 5	NM_032892	2.24819	0.149264
UKv4_Hs78748.1	RIMS3	regulating synaptic membrane exocytosis 3	NM_014747|NP_055562	3.20704	0.376141
UKv4_A_24_P125561	SIGLEC9	sialic acid binding Ig-like lectin 9	NM_014441	0.410794	0.375721
UKv4_A_23_P431388	SPOCD1	SPOC domain containing 1	NM_144569|NP_653170	2.30308	0.0657849
UKv4_A_23_P253321	PNOC	prepronociceptin	NM_006228	18.0529	4.52179e-05
UKv4_A_23_P252052	FILIP1L	filamin A interacting protein 1-like	NM_001042459|NM_014890|NM_182909|NP_001035924|NP_055705|NP_878913	9.61803	0.0411296
UKv4_A_23_P40611	TCN2	transcobalamin II; macrocytic anemia	NM_000355	2.66015	0.00272954
UKv4_A_23_P4899	NTF4	neurotrophin 4	NM_006179|NP_006170	2.07667	0.273315
UKv4_A_23_P14986	HSD11B2	hydroxysteroid (11-beta) dehydrogenase 2	NM_000196	0.208605	0.000359622
UKv4_A_23_P418961	CRX	cone-rod homeobox	NM_000554|NP_000545	0.257881	0.206826
UKv4_A_23_P128254	SLCO1B1	solute carrier organic anion transporter family, member 1B1	NM_006446	0.0926471	0.27058
UKv4_A_23_P55179	ARL4D	ADP-ribosylation factor-like 4D	NM_001661	2.27435	0.0566608
UKv4_A_23_P93141	GSTA5	glutathione S-transferase A5	NM_153699	2.35811	0.127018
UKv4_A_23_P80570	AADAC	arylacetamide deacetylase (esterase)	NM_001086	0.40118	0.386214
UKv4_A_32_P110016	LOC730704	hypothetical protein LOC730704	XM_001128267	0.441555	0.000864391
UKv4_A_24_P288836	HLA-DPB2	major histocompatibility complex, class II, DP beta 2 (pseudogene)	NR_001435	0.438252	0.0055474
UKv4_A_23_P58953	NQO2	NAD(P)H dehydrogenase, quinone 2	NM_000904	2.18254	0.0012948
UKv4_A_23_P72770	USP44	ubiquitin specific peptidase 44	NM_032147	3.00012	0.304988
UKv4_A_23_P25246	AVPR1A	arginine vasopressin receptor 1A	NM_000706	3.14237	0.15565
UKv4_A_23_P94380	C9orf58	chromosome 9 open reading frame 58	NM_031426	0.451087	0.000882717
UKv4_A_23_P107744	EDG8	endothelial differentiation, sphingolipid G-protein-coupled receptor, 8	NM_030760	0.474821	0.00727708
UKv4_A_23_P27795	SPINT2	serine peptidase inhibitor, Kunitz type, 2	NM_021102|NP_066925|XM_001720755|XM_001720786|XM_001722917|XP_001720807|XP_001720838|XP_001722969	2.49352	0.0632499
UKv4_A_23_P431268	PLEKHA6	pleckstrin homology domain containing, family A member 6	NM_014935	2.28844	0.0185142
UKv4_A_23_P164068	DNAH9	dynein, axonemal, heavy chain 9	NM_001372	0.49134	0.362571
UKv4_A_23_P363316	HOXB5	homeobox B5	NM_002147|NP_002138	0.32184	0.333848
UKv4_A_23_P53345	ARNTL2	aryl hydrocarbon receptor nuclear translocator-like 2	NM_020183	0.487933	0.0134926
UKv4_A_23_P147801	ZNF654	zinc finger protein 654	NM_018293	0.451405	0.0591736
UKv4_A_23_P12018	SYT11	synaptotagmin XI	NM_152280|NP_689493	2.15743	0.000171324
UKv4_A_23_P112016	DLC1	deleted in liver cancer 1	NM_006094|NM_024767|NM_182643|NP_006085|NP_079043|NP_872584	0.439465	0.0119267
UKv4_A_24_P314477	TUBB2B	tubulin, beta 2B	NM_178012	3.56119	0.00513266
UKv4_A_23_P202448	CXCL12	chemokine (C-X-C motif) ligand 12 (stromal cell-derived factor 1)	NM_000609|NM_001033886|NM_199168|NP_000600|NP_001029058|NP_954637	4.06665	2.67733e-05
UKv4_A_23_P7313	SPP1	secreted phosphoprotein 1	NM_000582|NM_001040058|NM_001040060|NP_000573|NP_001035147|NP_001035149	2.88271	0.227365
UKv4_A_32_P101490	ANKRD18A	ankyrin repeat domain 18A		0.387953	0.000940153
UKv4_A_23_P117992	ATP2C2	ATPase, Ca++ transporting, type 2C, member 2	NM_014861	0.2571	0.181722
UKv4_A_32_P167076	CAPN14	calpain 14	XR_017746	0.483825	0.0843965
UKv4_A_32_P219135	LOC401317	hypothetical LOC401317	XM_379479	2.19563	0.128591
UKv4_A_23_P61406	SHC3	SHC (Src homology 2 domain containing) transforming protein 3	NM_016848	0.0674763	3.92847e-05
UKv4_A_23_P62173	TEX13A	testis expressed 13A	NM_031274	2.18657	0.272836
UKv4_A_23_P411723	PLAG1	pleiomorphic adenoma gene 1	NM_002655	2.42253	0.122904
UKv4_A_23_P93737	DYNC1I1	dynein, cytoplasmic 1, intermediate chain 1	NM_004411	3.37839	8.9151e-05
UKv4_A_24_P237270	ADORA2A	adenosine A2a receptor	NM_000675	3.35036	0.043414
UKv4_Hs8162.2	MGC39372	hypothetical protein MGC39372	XM_001714336|XM_001718089|XM_001724093|XP_001714388|XP_001718141|XP_001724145	0.370705	0.303263
UKv4_A_24_P79040	CAPN12	calpain 12	NM_144691|NP_653292	0.482281	0.364623
UKv4_A_23_P218047	KRT5	keratin 5 (epidermolysis bullosa simplex, Dowling-Meara/Kobner/Weber-Cockayne types)	NM_000424	2.89983	0.34697
UKv4_A_23_P342869	FMN2	formin 2	NM_020066|NP_064450	9.18069	0.0021
UKv4_A_23_P258525	MC3R	melanocortin 3 receptor	NM_019888|NP_063941	2.25129	0.413284
UKv4_A_23_P137484	L1TD1	LINE-1 type transposase domain containing 1	NM_019079	3.03961	0.231037
UKv4_A_23_P94921	SLC20A2	solute carrier family 20 (phosphate transporter), member 2	NM_006749	2.16939	0.0124468
UKv4_A_23_P40096	PROC	protein C (inactivator of coagulation factors Va and VIIIa)	NM_000312	0.496088	0.172409
UKv4_A_23_P86059	KIAA1822L	KIAA1822-like	NM_024746	2.69675	0.0175581
UKv4_A_24_P383019	KRTAP13-1	keratin associated protein 13-1	NM_181599|NP_853630	0.475852	0.327725
UKv4_A_24_P135319	CGNL1	cingulin-like 1	NM_032866	4.02715	0.0499526
UKv4_A_32_P30905	WDFY4	WDFY family member 4		0.397332	0.0757089
UKv4_A_24_P926960	MEGF6	multiple EGF-like-domains 6	NM_001409|NP_001400	0.484222	0.21633
UKv4_A_24_P349039	CDGAP	Cdc42 GTPase-activating protein	NM_020754	3.2985	0.132057
UKv4_A_23_P80040	PROCR	protein C receptor, endothelial (EPCR)	NM_006404	0.42867	0.00266464
UKv4_A_23_P409553	PPM1A	protein phosphatase 1A (formerly 2C), magnesium-dependent, alpha isoform	NM_021003|NM_177951|NM_177952|NP_066283|NP_808820|NP_808821	0.411062	0.0431743
UKv4_A_23_P316085	LOC646871	hypothetical LOC646871	XM_929830	0.489204	0.441317
UKv4_A_23_P145159	DNAH8	dynein, axonemal, heavy chain 8	NM_001371	3.03848	0.173486
UKv4_A_32_P34920	FOXD1	forkhead box D1	NM_004472	4.29122	0.000913924
UKv4_A_23_P108911	TRIM54	tripartite motif-containing 54	NM_187841	4.03805	0.175562
UKv4_A_23_P214944	ALDH8A1	aldehyde dehydrogenase 8 family, member A1	NM_022568	2.54698	0.241571
UKv4_A_23_P389500	REG1B	regenerating islet-derived 1 beta (pancreatic stone protein, pancreatic thread protein)	NM_006507	0.456252	0.394477
UKv4_A_23_P146855	MPPED1	metallophosphoesterase domain containing 1	NM_001044370	2.11684	0.00698344
UKv4_A_23_P337849	TNRC4	trinucleotide repeat containing 4	NM_007185|NP_009116	2.07282	0.250485
UKv4_A_24_P181295	C14orf37	chromosome 14 open reading frame 37	NM_001001872	5.64217	0.0128225
UKv4_A_23_P410224	C6orf52	chromosome 6 open reading frame 52	XM_371798	0.351428	0.0180134
UKv4_A_24_P78526	LARP4	La ribonucleoprotein domain family, member 4	NM_199188	0.499402	0.0830887
UKv4_A_23_P74299	ADORA1	adenosine A1 receptor	NM_000674|NM_001048230|NP_000665|NP_001041695	0.424602	0.00262684
UKv4_A_23_P32577	DACH1	dachshund homolog 1 (Drosophila)	NM_004392|NM_080759|NM_080760|NP_004383|NP_542937|NP_542938	11.0868	0.000899741
UKv4_A_23_P503059	CNTN5	contactin 5	NM_014361|NM_175566|NP_055176|NP_780775	0.360836	0.399683
UKv4_A_23_P42868	IGFBP1	insulin-like growth factor binding protein 1	NM_000596|NP_000587	2.46377	0.0538545
UKv4_A_32_P177955	LOC441461	hypothetical gene supported by BC030123	XM_499157	2.33357	0.0968758
UKv4_A_32_P453321	MGC33556	hypothetical LOC339541	NM_001004307	0.473303	0.120307
UKv4_A_23_P384044	CNIH3	cornichon homolog 3 (Drosophila)	NM_152495	6.70203	0.0185201
UKv4_A_23_P111826	SPAM1	sperm adhesion molecule 1 (PH-20 hyaluronidase, zona pellucida binding)	NM_153189	0.248301	0.359021
UKv4_A_23_P88069	LHFP	lipoma HMGIC fusion partner	NM_005780	3.68357	0.00723452
UKv4_A_24_P185909	LONRF3	LON peptidase N-terminal domain and ring finger 3	NM_024778	0.309032	0.00424481
UKv4_A_32_P70315	TIMP4	TIMP metallopeptidase inhibitor 4	NM_003256|NP_003247	0.319317	0.259227
UKv4_A_24_P324368	DNAJC14	DnaJ (Hsp40) homolog, subfamily C, member 14	NM_032364	2.22625	0.442072
UKv4_A_23_P35277	FAM5B	family with sequence similarity 5, member B	NM_021165|NP_066988	0.214736	0.382471
UKv4_A_32_P37867	KIAA1644	KIAA1644 protein	XM_376018	4.14405	0.00686154
UKv4_A_23_P169978	ZNF608	zinc finger protein 608	NM_020747	3.87515	0.00119836
UKv4_A_23_P325690	ANKRD35	ankyrin repeat domain 35	NM_144698	0.356654	0.176116
UKv4_A_23_P500741	CBFA2T3	core-binding factor, runt domain, alpha subunit 2; translocated to, 3	NM_005187	2.15779	0.275862
UKv4_A_23_P207367	STAT5A	signal transducer and activator of transcription 5A	NM_003152|NP_003143	2.21958	0.000415927
UKv4_A_32_P64966	TPTE	transmembrane phosphatase with tensin homology	NM_199261	0.410746	0.363495
UKv4_A_23_P376172	C1orf64	chromosome 1 open reading frame 64	NM_178840|NP_849162	2.82366	0.338871
UKv4_A_32_P79504	FANCM	Fanconi anemia, complementation group M	NM_020937	0.447788	0.0472708
UKv4_A_24_P367623	ZRANB3	zinc finger, RAN-binding domain containing 3	NM_032143	0.472565	0.00678835
UKv4_A_23_P321511	MARCH3	membrane-associated ring finger (C3HC4) 3	NM_178450	2.1716	0.00225155
UKv4_A_23_P363936	HSPA4L	heat shock 70kDa protein 4-like	NM_014278|NP_055093	0.499495	0.0501591
UKv4_A_23_P69497	CLEC3B	C-type lectin domain family 3, member B	NM_003278|NP_003269	2.52463	0.0206088
UKv4_A_24_P344416	DSC3	desmocollin 3	NM_024423	2.25462	0.267229
UKv4_Hs6733.1	PLCE1	phospholipase C, epsilon 1	NM_016341|NP_057425	0.335821	0.374866
UKv4_A_32_P167239	AFAP1L1	actin filament associated protein 1-like 1	NM_152406	0.275739	5.17665e-07
UKv4_A_23_P119040	KIAA1772	KIAA1772	NM_024935	2.33251	0.0119358
UKv4_A_23_P312840	SEMA6A	sema domain, transmembrane domain (TM), and cytoplasmic domain, (semaphorin) 6A	NM_020796	2.35255	0.00178866
UKv4_A_24_P930782	PRNT	prion protein (testis specific)	NM_177549	0.34541	0.343464
UKv4_A_23_P128609	SLC15A1	solute carrier family 15 (oligopeptide transporter), member 1	NM_005073	0.413571	0.216814
UKv4_A_23_P13083	BARX2	BARX homeobox 2	NM_003658|NP_003649	0.388884	0.0222681
UKv4_A_23_P138931	MMP13	matrix metallopeptidase 13 (collagenase 3)	NM_002427|NP_002418	0.292153	0.356937
UKv4_A_32_P24140	GAS2	growth arrest-specific 2	NM_005256	0.451547	0.000126386
UKv4_A_23_P31143	TPD52L1	tumor protein D52-like 1	NM_001003395	0.486725	0.000721574
UKv4_A_23_P211926	WNT5A	wingless-type MMTV integration site family, member 5A	NM_003392|NP_003383	3.36296	0.00671657
UKv4_A_23_P114670	ARHGEF16	Rho guanine exchange factor (GEF) 16	NM_014448|NP_055263	0.181446	7.685e-07
UKv4_A_23_P120883	HMOX1	heme oxygenase (decycling) 1	NM_002133|NP_002124	3.06202	0.0546768
UKv4_A_24_P359291	B4GALNT1	beta-1,4-N-acetyl-galactosaminyl transferase 1	NM_001478	2.04814	0.0107931
UKv4_A_23_P121596	PPBP	pro-platelet basic protein (chemokine (C-X-C motif) ligand 7)	NM_002704	2.58931	0.149138
UKv4_A_32_P188226	ACVRL1	activin A receptor type II-like 1	NM_000020|NM_001077401|NP_000011|NP_001070869	3.74217	0.369809
UKv4_A_32_P141768	AGPAT4	1-acylglycerol-3-phosphate O-acyltransferase 4 (lysophosphatidic acid acyltransferase, delta)	NM_020133	2.92321	0.00641238
UKv4_A_23_P58854	WNT8A	wingless-type MMTV integration site family, member 8A	NM_058244|NP_490645	0.444076	0.439449
UKv4_A_23_P91334	HSPA12B	heat shock 70kD protein 12B	NM_052970	0.368378	0.0173955
UKv4_A_23_P324813	BCL6B	B-cell CLL/lymphoma 6, member B (zinc finger protein)	NM_181844	2.55427	0.362367
UKv4_A_23_P50291	RDH8	retinol dehydrogenase 8 (all-trans)	NM_015725	2.05469	0.384441
UKv4_A_23_P329798	CER1	cerberus 1, cysteine knot superfamily, homolog (Xenopus laevis)	NM_005454|NP_005445	3.08211	0.362569
UKv4_A_24_P321766	SERPINA5	serpin peptidase inhibitor, clade A (alpha-1 antiproteinase, antitrypsin), member 5	NM_000624	3.55026	0.361216
UKv4_A_24_P243528	HLA-DPA1	major histocompatibility complex, class II, DP alpha 1	NM_033554|NP_291032	0.273224	0.000780703
UKv4_A_23_P211619	SCUBE1	signal peptide, CUB domain, EGF-like 1	NM_173050|NP_766638	2.47045	0.00167972
UKv4_A_23_P368154	PODN	podocan	NM_153703|NP_714914	3.23968	0.138979
UKv4_A_23_P360302	GUCY2F	guanylate cyclase 2F, retinal	NM_001522	2.15613	0.382182
UKv4_A_23_P316612	GLIS1	GLIS family zinc finger 1	NM_147193	5.20271	0.00782852
UKv4_A_23_P255672	ABLIM2	actin binding LIM protein family, member 2	NM_032432	0.436442	0.11743
UKv4_A_23_P113471	FAAH2	fatty acid amide hydrolase 2	NM_174912	0.497118	0.0280312
UKv4_A_23_P347070	PAG1	phosphoprotein associated with glycosphingolipid microdomains 1	NM_018440|NP_060910	3.34339	0.00303856
UKv4_A_32_P502852	CORO6	coronin 6	NM_032854|NP_116243	0.425904	0.034929
UKv4_Hs89925.5	CACNA1C	calcium channel, voltage-dependent, L type, alpha 1C subunit	NM_000719|NM_001129827|NM_001129829|NM_001129830|NM_001129831|NM_001129832|NM_001129833|NM_001129834|NM_001129835|NM_001129836|NM_001129837|NM_001129838|NM_001129839|NM_001129840|NM_001129841|NM_001129842|NM_001129843|NM_001129844|NM_001129846|NM_199460|NP_000710|NP_001123299|NP_001123301|NP_001123302|NP_001123303|NP_001123304|NP_001123305|NP_001123306|NP_001123307|NP_001123308|NP_001123309|NP_00…	2.69279	0.309425
UKv4_A_23_P311901	ATP10B	ATPase, Class V, type 10B	XM_927593	0.423526	0.39924
UKv4_A_23_P94275	DKK4	dickkopf homolog 4 (Xenopus laevis)	NM_014420	3.62597	0.294467
UKv4_A_32_P438767	NEUROG2	neurogenin 2	NM_024019	4.59369	6.76978e-06
UKv4_A_23_P424051	LOC153328	similar to CG4995 gene product		2.87894	0.377202
UKv4_A_23_P385063	DNAJB6	DnaJ (Hsp40) homolog, subfamily B, member 6	NM_058246	2.32957	0.0017839
UKv4_A_24_P105191	HS6ST2	heparan sulfate 6-O-sulfotransferase 2	NM_147175	0.306355	0.0111273
UKv4_A_24_P277875	CHN2	chimerin (chimaerin) 2	NM_001039936|NM_004067|NP_001035025|NP_004058	3.38874	0.36773
UKv4_A_23_P334308	KIAA0774	KIAA0774	NM_001033602	4.1257	0.0691856
UKv4_A_32_P303449	C17orf83	chromosome 17 open reading frame 83	NM_199339	0.479657	0.402079
UKv4_A_23_P12241	MCOLN3	mucolipin 3	NM_018298	2.55567	0.469818
UKv4_A_32_P764790	CNKSR2	connector enhancer of kinase suppressor of Ras 2	NM_014927|NP_055742	0.255456	0.000557205
UKv4_A_23_P209669	NRP2	neuropilin 2	NM_201266	3.31141	0.000601807
UKv4_A_23_P320225	EVC2	Ellis van Creveld syndrome 2 (limbin)	NM_147127	2.0809	0.169261
UKv4_A_24_P97374	EOMES	eomesodermin homolog (Xenopus laevis)	NM_005442|NP_005433	4.79298	0.370985
UKv4_A_23_P307860	SVOPL	SVOP-like	NM_174959	0.475125	0.0450968
UKv4_A_24_P366315	KIF21A	kinesin family member 21A	NM_017641	2.32593	0.134521
UKv4_A_23_P72817	GDF3	growth differentiation factor 3	NM_020634	3.14804	0.366583
UKv4_Hs23731.1	DLG4	discs, large homolog 4 (Drosophila)	NM_001128827|NM_001365|NP_001122299|NP_001356	0.152525	0.11398
UKv4_A_23_P421493	HPR	haptoglobin-related protein	NM_020995	0.407795	0.29021
UKv4_A_32_P79434	PTPRN2	protein tyrosine phosphatase, receptor type, N polypeptide 2	NM_002847|NM_130842|NM_130843|NP_002838|NP_570857|NP_570858	0.0614777	0.00156028
UKv4_A_23_P94338	ENPP2	ectonucleotide pyrophosphatase/phosphodiesterase 2	NM_001040092|NM_001130863|NM_006209|NP_001035181|NP_001124335|NP_006200	0.413284	2.91452e-05
UKv4_A_23_P16516	ARID3A	AT rich interactive domain 3A (BRIGHT-like)	NM_005224	2.24248	0.0109723
UKv4_A_23_P331748	CD33	CD33 molecule	NM_001772	0.499907	0.112646
UKv4_A_23_P160720	SNFT	Jun dimerization protein p21SNFT	NM_018664	0.317123	1.38488e-05
UKv4_A_23_P47484	GLYATL2	glycine-N-acyltransferase-like 2	NM_145016	3.63186	0.349979
UKv4_A_24_P355493	LHPP	phospholysine phosphohistidine inorganic pyrophosphate phosphatase	NM_022126|NP_071409	0.41709	1.97533e-06
UKv4_A_23_P148879	ATP1A2	ATPase, Na+/K+ transporting, alpha 2 (+) polypeptide	NM_000702	0.404324	0.219581
UKv4_A_23_P57570	A4GALT	alpha 1,4-galactosyltransferase (globotriaosylceramide synthase)	NM_017436	0.418462	0.00361218
UKv4_A_23_P166929	SERPINI1	serpin peptidase inhibitor, clade I (neuroserpin), member 1	NM_001122752|NM_005025|NP_001116224|NP_005016	0.137392	8.3937e-05
UKv4_A_23_P19691	HEBP2	heme binding protein 2	NM_014320	3.07176	8.37955e-07
UKv4_A_24_P97703	PAM	peptidylglycine alpha-amidating monooxygenase	NM_000919	2.0453	0.027019
UKv4_A_23_P205959	ALDH1A3	aldehyde dehydrogenase 1 family, member A3	NM_000693	2.35406	0.00298191
UKv4_A_23_P157333	EPHA1	EPH receptor A1	NM_005232	0.373057	0.385349
UKv4_A_23_P15876	ALPK2	alpha-kinase 2	NM_052947	15.9479	1.21094e-05
UKv4_Hs134707.4	MAP1LC3A	microtubule-associated protein 1 light chain 3 alpha	NM_032514|NM_181509|NP_115903|NP_852610	2.7328	0.000217267
UKv4_A_24_P940426	QKI	quaking homolog, KH domain RNA binding (mouse)	NM_206855	6.67809	0.0501851
UKv4_A_24_P373475	ASPA	aspartoacylase (Canavan disease)	NM_000049	2.30063	0.24911
UKv4_A_23_P251075	CXorf6	chromosome X open reading frame 6	NM_005491	4.45618	0.000664977
UKv4_A_23_P145480	OPRM1	opioid receptor, mu 1	NM_000914	2.74726	0.394744
UKv4_A_23_P171074	ITM2A	integral membrane protein 2A	NM_004867	56.3539	1.83876e-06
UKv4_A_23_P103034	CRYBA4	crystallin, beta A4	NM_001886	0.381206	0.441329
UKv4_A_23_P362148	DNER	delta/notch-like EGF repeat containing	NM_139072|NP_620711	6.52843	0.00753016
UKv4_A_32_P168342	C6orf25	chromosome 6 open reading frame 25		11.171	0.333385
UKv4_A_24_P49383	C11orf67	chromosome 11 open reading frame 67	NM_024684|NP_078960	2.18017	0.000160528
UKv4_A_23_P99515	C13orf33	chromosome 13 open reading frame 33	NM_032849	2.78362	0.379372
UKv4_A_24_P144784	HILS1	histone linker H1 domain, spermatid-specific 1	NM_194072	4.28589	0.0172611
UKv4_A_23_P84118	CDH18	cadherin 18, type 2	NM_004934|NP_004925	5.48685	1.11858e-05
UKv4_A_24_P211064	TWSG1	twisted gastrulation homolog 1 (Drosophila)	NM_020648	2.20127	0.00209858
UKv4_A_23_P217319	FGF13	fibroblast growth factor 13	NM_004114|NM_033642|NP_004105|NP_378668	3.16732	0.062914
UKv4_A_24_P365975	COL8A2	collagen, type VIII, alpha 2	NM_005202	2.74741	0.161315
UKv4_A_23_P428260	STEAP2	six transmembrane epithelial antigen of the prostate 2	NM_152999	0.286382	0.00146833
UKv4_A_24_P84668	FILIP1	filamin A interacting protein 1	NM_015687	0.498313	0.047932
UKv4_A_24_P703830	NANOS3	nanos homolog 3 (Drosophila)	XR_017750	7.6416	0.00456597
UKv4_A_24_P10137	C13orf15	chromosome 13 open reading frame 15	NM_014059|NP_054778	0.165569	0.00283596
UKv4_A_23_P82523	ABCB1	ATP-binding cassette, sub-family B (MDR/TAP), member 1	NM_000927|NP_000918	4.49738	0.000212686
UKv4_A_23_P148389	GPR101	G protein-coupled receptor 101	NM_054021	2.35551	0.362152
UKv4_A_24_P289170	KIAA1509	KIAA1509	NM_001080414	0.367654	0.00382409
UKv4_A_23_P23834	LGR6	leucine-rich repeat-containing G protein-coupled receptor 6	NM_001017403	12.7341	0.0110563
UKv4_A_24_P320727	KIAA1324L	KIAA1324-like	NM_152748	4.31807	0.0100764
UKv4_A_23_P20713	C8G	complement component 8, gamma polypeptide	NM_000606	2.62851	0.235491
UKv4_A_23_P125809	ZCCHC12	zinc finger, CCHC domain containing 12	NM_173798|NP_776159	2.48495	0.000794127
UKv4_A_24_P376516	PLEKHH2	pleckstrin homology domain containing, family H (with MyTH4 domain) member 2	NM_172069	0.245066	0.384698
UKv4_A_23_P67042	MOCOS	molybdenum cofactor sulfurase	NM_017947	0.4429	1.91341e-05
UKv4_A_23_P160273	LRRC7	leucine rich repeat containing 7	NM_020794	3.12422	0.35163
UKv4_A_23_P167723	FBXL21	F-box and leucine-rich repeat protein 21	NM_012159	0.329284	0.0172459
UKv4_A_24_P380196	CTNND2	catenin (cadherin-associated protein), delta 2 (neural plakophilin-related arm-repeat protein)	NM_001332|NP_001323	0.458492	0.129732
UKv4_A_24_P25234	MTL5	metallothionein-like 5, testis-specific (tesmin)	NM_001039656	0.320844	0.00401831
UKv4_A_32_P519101	IRX6	iroquois homeobox protein 6	NM_024335	0.448134	0.225687
UKv4_A_24_P6494	TBC1D12	TBC1 domain family, member 12	XM_051081	0.486306	0.0493696
UKv4_A_23_P429998	FOSB	FBJ murine osteosarcoma viral oncogene homolog B	NM_001114171|NM_006732|NP_001107643|NP_006723	2.24599	0.0736701
UKv4_A_23_P207461	CA10	carbonic anhydrase X	NM_001082533|NM_001082534|NM_020178|NP_001076002|NP_001076003|NP_064563	8.06527	0.036199
UKv4_A_23_P141447	RDM1	RAD52 motif 1	NM_145654	0.485838	0.0132563
UKv4_A_32_P41254	C6orf117	chromosome 6 open reading frame 117	NM_138409	0.476141	0.00313459
UKv4_A_24_P100016	ZNF486	zinc finger protein 486	XM_371152	2.26698	0.342981
UKv4_A_23_P200780	TGFBR3	transforming growth factor, beta receptor III	NM_003243|NP_003234	0.3738	0.0155643
UKv4_A_23_P394043	KIAA1543	KIAA1543	NM_001080429	0.299459	0.00437035
UKv4_Hs34853.1	ID4	inhibitor of DNA binding 4, dominant negative helix-loop-helix protein	NM_001546|NP_001537	0.282745	0.227056
UKv4_A_23_P214529	ZNF192	zinc finger protein 192	NM_006298	0.384261	0.158088
UKv4_A_24_P419039	PCDH19	protocadherin 19	NM_020766	0.419213	0.313558
UKv4_A_23_P83579	ARNT2	aryl-hydrocarbon receptor nuclear translocator 2	NM_014862	0.351956	0.0032776
UKv4_A_23_P319027	HECW1	HECT, C2 and WW domain containing E3 ubiquitin protein ligase 1	NM_015052	0.219146	0.357056
UKv4_A_23_P125686	INGX	inhibitor of growth family, X-linked, pseudogene	NR_002226	2.85984	0.249847
UKv4_A_23_P364792	CYorf15A	chromosome Y open reading frame 15A	NM_001005852	0.295686	0.187299
UKv4_A_32_P137391	MGC33846	hypothetical protein MGC33846	NM_175885	0.477447	0.000194346
UKv4_A_23_P213385	BASP1	brain abundant, membrane attached signal protein 1	NM_006317|NP_006308	0.225729	4.45703e-06
UKv4_A_24_P71904	HPGD	hydroxyprostaglandin dehydrogenase 15-(NAD)	NM_000860	0.447382	0.321617
UKv4_A_24_P936014	DKFZP434H168	DKFZP434H168 protein		3.65016	0.352546
UKv4_A_23_P416766	NOL4	nucleolar protein 4	NM_003787	10.7914	0.00227092
UKv4_A_23_P154605	SULF2	sulfatase 2	NM_018837	4.44815	0.00164973
UKv4_A_23_P201547	NTNG1	netrin G1	NM_014917	0.483799	0.213242
UKv4_A_24_P944253	KLHL6	kelch-like 6 (Drosophila)	NM_130446	3.26337	0.19694
UKv4_A_23_P417632	LOC643332	similar to Nonsecretory ribonuclease precursor (Ribonuclease US) (Eosinophil-derived neurotoxin) (RNase UpI-2) (Ribonuclease 2) (RNase 2)	XM_001130629	3.08653	0.384822
UKv4_A_23_P204885	PCDH20	protocadherin 20	NM_022843|NP_073754	2.99866	0.0115733
UKv4_A_23_P134734	FLJ20366	hypothetical protein FLJ20366	NM_017786	0.290046	0.0104843
UKv4_A_24_P309095	RELN	reelin	NM_005045	0.386564	0.00290182
UKv4_A_23_P411772	PCDHGB2	protocadherin gamma subfamily B, 2	NM_032096	0.455904	0.0116543
UKv4_A_23_P7727	HAPLN1	hyaluronan and proteoglycan link protein 1	NM_001884|NP_001875	2.03235	0.325963
UKv4_A_23_P97677	MATN1	matrilin 1, cartilage matrix protein	NM_002379|NP_002370	0.426127	0.198753
UKv4_A_24_P206679	MBL2	mannose-binding lectin (protein C) 2, soluble (opsonic defect)	NM_000242	3.05592	0.116135
UKv4_A_23_P121898	PARP8	poly (ADP-ribose) polymerase family, member 8	NM_024615	0.317955	0.000248837
UKv4_A_23_P24784	TNNI2	troponin I type 2 (skeletal, fast)	NM_003282|NP_003273	0.160144	0.136966
UKv4_A_23_P57110	C20orf54	chromosome 20 open reading frame 54	NM_033409	0.388704	0.0281582
UKv4_A_23_P250747	GDEP	gene differentially expressed in prostate		2.89394	0.395373
UKv4_A_23_P205531	RNASE4	ribonuclease, RNase A family, 4	NM_194430	0.35647	0.00185109
UKv4_A_23_P128759	SERPINA10	serpin peptidase inhibitor, clade A (alpha-1 antiproteinase, antitrypsin), member 10	NM_016186	0.489426	0.0226334
UKv4_A_32_P151325	PRL	prolactin	NM_000948|NP_000939	0.302508	0.361734
UKv4_A_23_P103617	ANXA9	annexin A9	NM_003568	0.429097	0.00956145
UKv4_A_24_P56833	HSD17B1	hydroxysteroid (17-beta) dehydrogenase 1	NM_000413	2.48296	0.000578282
UKv4_A_32_P346172	WDR88	WD repeat domain 88	NM_173479	2.49868	0.40253
UKv4_A_23_P34382	CLCA3	chloride channel, calcium activated, family member 3	NM_004921	3.61117	0.0706271
UKv4_A_23_P57658	HRASLS	HRAS-like suppressor	NM_020386	0.151183	0.00165825
UKv4_A_23_P154379	NAT8	N-acetyltransferase 8	NM_003960|NP_003951	0.477769	0.418099
UKv4_A_24_P198044	ZNF483	zinc finger protein 483	NM_133464	2.99026	0.392618
UKv4_A_32_P143000	KIAA0574	KIAA0574 protein	XM_001127362	2.69508	0.00510769
UKv4_A_23_P255027	MGC15705	hypothetical protein MGC15705		2.49509	0.384173
UKv4_A_23_P211572	SEPT3	septin 3	NM_145733	0.463673	0.0473797
UKv4_A_24_P250507	WFDC13	WAP four-disulfide core domain 13	NM_172005	3.07843	0.350889
UKv4_A_23_P204296	RERG	RAS-like, estrogen-regulated, growth inhibitor	NM_032918	2.53961	0.213501
UKv4_A_23_P205164	POU4F1	POU domain, class 4, transcription factor 1	NM_006237	0.440401	0.0484898
UKv4_A_23_P130974	KIAA1683	KIAA1683	NM_025249	2.69907	0.0139919
UKv4_A_23_P19886	NPSR1	neuropeptide S receptor 1	NM_207173	0.489674	0.055885
UKv4_A_23_P26501	CP110	CP110 protein	NM_014711	0.484027	0.0978464
UKv4_A_23_P29939	SNCA	synuclein, alpha (non A4 component of amyloid precursor)	NM_007308	2.05412	1.28486e-05
UKv4_A_23_P52597	C1QTNF4	C1q and tumor necrosis factor related protein 4	NM_031909	0.425887	0.0657478
UKv4_A_23_P90359	NRTN	neurturin	NM_004558|NP_004549	2.17433	0.391817
UKv4_A_23_P16283	CPT1C	carnitine palmitoyltransferase 1C	NM_152359	4.35971	8.78783e-05
UKv4_A_23_P304489	FAM19A5	family with sequence similarity 19 (chemokine (C-C motif)-like), member A5	NM_015381	2.90185	0.0347585
UKv4_A_23_P25566	GPR183	G protein-coupled receptor 183	NM_004951|NP_004942	6.80894	0.00771838
UKv4_A_23_P97826	TECTB	tectorin beta	NM_058222	0.248287	0.313033
UKv4_A_23_P390445	PPP1R1C	protein phosphatase 1, regulatory (inhibitor) subunit 1C	NM_001080545	2.41529	0.0124712
UKv4_A_23_P5654	IL1F7	interleukin 1 family, member 7 (zeta)	NM_014439	0.360033	0.34563
UKv4_A_32_P165933	IQCF2	IQ motif containing F2	NM_203424|NP_982248	0.453369	0.0682762
UKv4_A_24_P43810	FAM83A	family with sequence similarity 83, member A	NM_207006	2.08484	0.390391
UKv4_A_23_P360754	ADAMTS4	ADAM metallopeptidase with thrombospondin type 1 motif, 4	NM_005099|NP_005090	0.326664	0.0346359
UKv4_A_23_P106162	C14orf106	chromosome 14 open reading frame 106	NM_018353	0.466892	0.0602762
UKv4_A_23_P38537	KRT16	keratin 16 (focal non-epidermolytic palmoplantar keratoderma)	NM_005557	2.50652	0.0834772
UKv4_A_32_P117804	LOC340073	hypothetical protein LOC340073		2.78746	0.373855
UKv4_A_23_P109382	GSCL	goosecoid-like	NM_005315	3.43317	0.293985
UKv4_A_23_P35484	PNLIPRP1	pancreatic lipase-related protein 1	NM_006229|NP_006220	0.329118	0.342112
UKv4_A_24_P945096	CACNA1I	calcium channel, voltage-dependent, T type, alpha 1I subunit	NM_021096	0.192165	0.00092244
UKv4_A_23_P115261	AGT	angiotensinogen (serpin peptidase inhibitor, clade A, member 8)	NM_000029|NP_000020	0.48598	0.0698459
UKv4_A_23_P1691	MMP1	matrix metallopeptidase 1 (interstitial collagenase)	NM_002421|NP_002412	2.33439	0.0875087
UKv4_A_32_P24832	OLFML3	olfactomedin-like 3	NM_020190	2.08855	0.000107893
UKv4_A_24_P188447	ELAVL4	ELAV (embryonic lethal, abnormal vision, Drosophila)-like 4 (Hu antigen D)	NM_021952|NP_068771	6.1909	0.0157216
UKv4_Hs236443.3	SPTBN1	spectrin, beta, non-erythrocytic 1	NM_003128|NM_178313|NP_003119|NP_842565	2.33204	0.00043775
UKv4_A_32_P324933	RP11-327P2.4	hypothetical protein FLJ37307		0.303719	0.214259
UKv4_A_23_P502731	PRRX1	paired related homeobox 1	NM_006902|NM_022716|NP_008833|NP_073207	2.62004	0.266937
UKv4_A_23_P25150	HOXC9	homeobox C9	NM_006897|NP_008828	2.91487	0.0785776
UKv4_A_24_P241057	CABP2	calcium binding protein 2	NM_016366	5.7173	0.352045
UKv4_A_23_P142201	LOC342865	hypothetical LOC342865	XM_292785	2.54396	0.354739
UKv4_A_24_P238257	FLJ35848	hypothetical protein FLJ35848	NM_001033659	0.172224	0.000651344
UKv4_A_23_P9186	ACTL7B	actin-like 7B	NM_006686|NP_006677	0.355023	0.0360948
UKv4_A_23_P368882	C15orf33	chromosome 15 open reading frame 33	NM_152647	2.96169	0.250773
UKv4_A_23_P368886	CHSY-2	chondroitin synthase-2	NM_175856	7.31331	0.000186032
UKv4_A_23_P304524	DCLK2	doublecortin-like kinase 2	NM_001040260	3.20064	0.000285643
UKv4_A_23_P139864	GSG1	germ cell associated 1	NM_001080554|NM_001080555|NM_031289|NM_153823|NP_001074023|NP_001074024|NP_112579|NP_722545	2.40761	0.0294897
UKv4_A_23_P118946	B4GALT6	UDP-Gal:betaGlcNAc beta 1,4- galactosyltransferase, polypeptide 6	NM_004775	2.10078	0.0170512
UKv4_A_23_P80718	SYNPR	synaptoporin	NM_001130003|NM_144642|NP_001123475|NP_653243	2.02438	0.118735
UKv4_A_23_P166207	ABCC13	ATP-binding cassette, sub-family C (CFTR/MRP), member 13	NR_003087	0.21689	0.0213605
UKv4_A_23_P18152	ATP2B2	ATPase, Ca++ transporting, plasma membrane 2	NM_001001331|NM_001683|NP_001001331|NP_001674	0.222378	0.334895
UKv4_A_24_P167668	LTBP2	latent transforming growth factor beta binding protein 2	NM_000428	3.05867	0.00151349
UKv4_A_24_P262127	RRAD	Ras-related associated with diabetes	NM_004165	3.57093	0.00148398
UKv4_A_23_P35796	PPP2R5B	protein phosphatase 2, regulatory subunit B', beta isoform	NM_006244|NP_006235	2.35137	0.000677489
UKv4_A_32_P103220	ADAMTS12	ADAM metallopeptidase with thrombospondin type 1 motif, 12	NM_030955	0.0721519	5.60085e-06
UKv4_A_23_P46936	EGR2	early growth response 2 (Krox-20 homolog, Drosophila)	NM_000399|NP_000390	4.33116	0.0878994
UKv4_A_23_P406341	AFAP1L2	actin filament associated protein 1-like 2	NM_001001936|NM_032550|NP_001001936|NP_115939	0.463997	0.103001
UKv4_A_23_P384532	CCDC11	coiled-coil domain containing 11	NM_145020	5.17991	0.213057
UKv4_A_23_P432005	C2orf51	chromosome 2 open reading frame 51	NM_152670	2.12078	0.200391
UKv4_A_24_P99090	CKAP2	cytoskeleton associated protein 2	NM_018204	0.471473	0.105919
UKv4_A_24_P6626	TMEM132B	transmembrane protein 132B	NM_052907	7.44637	0.000289839
UKv4_A_23_P345460	PLEKHG4	pleckstrin homology domain containing, family G (with RhoGef domain) member 4	NM_001129727|NM_001129728|NM_001129729|NM_001129731|NM_015432|NP_001123199|NP_001123200|NP_001123201|NP_001123203|NP_056247	2.96108	0.0104792
UKv4_A_23_P306819	SCN2B	sodium channel, voltage-gated, type II, beta	NM_004588|NP_004579	2.78468	0.261159
UKv4_A_23_P10206	HAS2	hyaluronan synthase 2	NM_005328	0.482995	0.0235677
UKv4_A_23_P73870	CSPG4LYP1	chondroitin sulfate proteoglycan 4-like, Y-linked pseudogene 1	NR_001554	0.443612	0.00368835
UKv4_A_23_P129382	TNP2	transition protein 2 (during histone to protamine replacement)	NM_005425	2.21485	0.243798
UKv4_A_23_P106675	PLCG2	phospholipase C, gamma 2 (phosphatidylinositol-specific)	NM_002661|NP_002652	0.47237	0.000190791
UKv4_A_23_P144656	CDH10	cadherin 10, type 2 (T2-cadherin)	NM_006727	0.340389	0.000252899
UKv4_A_24_P264507	LOC729792	hypothetical protein LOC729792	XM_001130693	0.485296	0.283042
UKv4_A_23_P70387	APOBEC2	apolipoprotein B mRNA editing enzyme, catalytic polypeptide-like 2	NM_006789	0.47848	0.428404
UKv4_A_23_P161297	OGDHL	oxoglutarate dehydrogenase-like	NM_018245	2.05955	0.0249606
UKv4_A_23_P303523	KIF3C	kinesin family member 3C	NM_002254	2.35837	0.0388082
UKv4_A_24_P593036	LOC284072	hypothetical protein LOC284072		3.81173	0.350723
UKv4_A_24_P334726	DENND2A	DENN/MADD domain containing 2A	NM_015689	0.40979	0.0110968
UKv4_A_23_P56050	TNNT1	troponin T type 1 (skeletal, slow)		0.362357	0.0007131
UKv4_A_23_P75663	OR4D5	olfactory receptor, family 4, subfamily D, member 5	NM_001001965	0.450194	0.443725
UKv4_A_23_P210419	DLGAP4	discs, large (Drosophila) homolog-associated protein 4	NM_014902	2.01492	0.0816288
UKv4_A_23_P81131	CORIN	corin, serine peptidase	NM_006587	4.70064	0.14397
UKv4_A_23_P23885	GJB4	gap junction protein, beta 4	NM_153212	2.28111	0.435655
UKv4_A_23_P153741	AZU1	azurocidin 1	NM_001700|NP_001691	0.174105	0.0994856
UKv4_A_23_P79108	ATP8B3	ATPase, Class I, type 8B, member 3	NM_138813	2.90648	0.00645179
UKv4_A_23_P41528	FGFBP2	fibroblast growth factor binding protein 2	NM_031950	4.35685	0.00303408
UKv4_A_24_P548953	LOC400464	similar to FLJ43276 protein	NM_001013670	0.492482	0.00443479
UKv4_A_23_P55572	CLUL1	clusterin-like 1 (retinal)	NM_014410|NM_199167|NP_055225|NP_954636	2.82771	0.00767891
UKv4_A_23_P19894	AQP1	aquaporin 1 (Colton blood group)	NM_198098	2.01707	9.84702e-05
UKv4_A_23_P500501	FGFR3	fibroblast growth factor receptor 3	NM_000142|NM_022965|NP_000133|NP_075254	2.25961	0.00112956
UKv4_A_23_P386268	C4orf26	chromosome 4 open reading frame 26	NM_178497	2.39082	0.430665
UKv4_A_23_P98974	LGR5	leucine-rich repeat-containing G protein-coupled receptor 5	NM_003667	3.05835	0.302092
UKv4_A_23_P300867	MIPOL1	mirror-image polydactyly 1	NM_138731	0.486035	0.0454819
UKv4_A_23_P380318	EGR4	early growth response 4	NM_001965	3.48573	0.00405022
UKv4_A_23_P396724	LRRC43	leucine rich repeat containing 43	NM_152759	0.270398	0.326827
UKv4_A_23_P52362	SLC18A3	solute carrier family 18 (vesicular acetylcholine), member 3	NM_003055	5.7164	0.00173304
UKv4_A_23_P116765	LALBA	lactalbumin, alpha-	NM_002289	2.36118	0.412796
UKv4_A_24_P664850	ST8SIA2	ST8 alpha-N-acetyl-neuraminide alpha-2,8-sialyltransferase 2	NM_006011|NP_006002	0.28522	0.325692
UKv4_A_23_P119683	MIER2	mesoderm induction early response 1, family member 2	NM_017550|NP_060020	2.33773	0.00515787
UKv4_A_23_P127948	ADM	adrenomedullin	NM_001124|NP_001115	3.73195	0.00203019
UKv4_A_23_P119353	RASIP1	Ras interacting protein 1	NM_017805	0.262272	0.000198499
UKv4_A_24_P935951	CASZ1	castor zinc finger 1	NM_001079843|NM_017766|NP_001073312|NP_060236	2.09941	0.22297
UKv4_A_24_P315056	C10orf122	chromosome 10 open reading frame 122		2.22718	0.107892
UKv4_A_23_P338578	PLXNA4B	plexin A4, B	NM_181775	0.438541	0.264916
UKv4_A_32_P202013	FLJ45557	hypothetical protein LOC642938	NM_001039762	3.35469	0.0779082
UKv4_A_23_P371107	D4S234E	DNA segment on chromosome 4 (unique) 234 expressed sequence	NM_014392	2.15722	7.1583e-05
UKv4_A_23_P158481	CYP2C19	cytochrome P450, family 2, subfamily C, polypeptide 19	NM_000769	2.13893	0.380565
UKv4_A_23_P160886	TAS1R1	taste receptor, type 1, member 1	NM_138697|NM_177539|NM_177540|NM_177541|NP_619642|NP_803883|NP_803884|NP_803885	2.11464	0.172036
UKv4_A_32_P523096	MGC12982	hypothetical protein MGC12982		6.95432	0.237179
UKv4_A_23_P23669	PALMD	palmdelphin	NM_017734	2.28586	0.000551434
UKv4_A_23_P345175	CCDC63	coiled-coil domain containing 63	NM_152591	0.177344	0.370649
UKv4_A_24_P383649	AMZ1	archaemetzincin-1	NM_133463	3.19203	0.00782168
UKv4_A_32_P496952	RBM43	RNA binding motif protein 43	NM_198557	0.468517	0.0298055
UKv4_A_24_P221968	DKFZp313P036	hypothetical protein DKFZp313P036		2.32689	0.318884
UKv4_A_24_P781615	LOC90586	AOC3 pseudogene	NR_002773	2.12522	0.311812
UKv4_A_24_P317708	RDHE2	epidermal retinal dehydrogenase 2	NM_138969	0.138266	0.35737
UKv4_A_23_P89871	ZNF415	zinc finger protein 415	NM_018355	0.43573	0.292518
UKv4_A_32_P378278	ALS2CR13	amyotrophic lateral sclerosis 2 (juvenile) chromosome region, candidate 13	NM_173511	2.16911	0.147447
UKv4_A_23_P110175	CTSO	cathepsin O	NM_001334|NP_001325	3.05228	2.70172e-05
UKv4_A_23_P347027	SMPD3	sphingomyelin phosphodiesterase 3, neutral membrane (neutral sphingomyelinase II)	NM_018667	2.12969	0.376043
UKv4_A_23_P201808	PPAP2B	phosphatidic acid phosphatase type 2B	NM_003713	0.45362	0.0362616
UKv4_A_23_P27013	HOXB9	homeobox B9	NM_024017	0.363806	0.111706
UKv4_A_32_P300427	APCDD1L	adenomatosis polyposis coli down-regulated 1-like	NM_153360	6.0912	0.000323076
UKv4_A_23_P129005	KIAA1305	KIAA1305	NM_025081	0.489063	0.00733533
UKv4_A_24_P419239	EPHA8	EPH receptor A8	NM_001006943	0.244926	0.0316778
UKv4_A_23_P304450	GATA6	GATA binding protein 6	NM_005257|NP_005248	2.65746	0.33126
UKv4_A_23_P23797	ATP6V1G3	ATPase, H+ transporting, lysosomal 13kDa, V1 subunit G3	NM_133326	0.130076	0.000707962
UKv4_A_23_P309720	GABRD	gamma-aminobutyric acid (GABA) A receptor, delta	NM_000815	0.258051	0.161082
UKv4_A_23_P257936	TEX28	testis expressed 28	NM_001586	0.444558	0.00202541
UKv4_A_24_P325205	KCNAB1	potassium voltage-gated channel, shaker-related subfamily, beta member 1	NM_003471	2.071	0.210625
UKv4_A_23_P29057	KCNJ6	potassium inwardly-rectifying channel, subfamily J, member 6	NM_002240	0.0144588	0.0018391
UKv4_A_32_P190769	C1QTNF7	C1q and tumor necrosis factor related protein 7	NM_031911	10.1674	1.19811e-05
UKv4_A_23_P253586	DOPEY2	dopey family member 2	NM_005128	0.0790791	0.37766
UKv4_A_23_P215956	MYC	v-myc myelocytomatosis viral oncogene homolog (avian)	NM_002467|NP_002458	11.1266	0.00662078
UKv4_A_24_P196216	LOXHD1	lipoxygenase homology domains 1	NM_144612	2.0342	0.447973
UKv4_A_32_P62423	ST8SIA5	ST8 alpha-N-acetyl-neuraminide alpha-2,8-sialyltransferase 5	NM_013305|NP_037437	0.488159	0.30855
UKv4_A_24_P222655	C1QA	complement component 1, q subcomponent, A chain	NM_015991|NP_057075	2.42477	0.348797
UKv4_A_23_P382045	TULP4	tubby like protein 4	NM_020245	3.0587	0.00151707
UKv4_A_24_P248345	OLFML2B	olfactomedin-like 2B	NM_015441	3.33676	0.000372793
UKv4_A_23_P135990	SLCO2A1	solute carrier organic anion transporter family, member 2A1	NM_005630	2.4257	0.000591605
UKv4_A_23_P2041	MICALCL	MICAL C-terminal like	NM_032867	0.384918	0.0222463
UKv4_A_23_P95802	CNTNAP2	contactin associated protein-like 2	NM_014141	0.348228	0.0841346
UKv4_A_23_P41804	NKD2	naked cuticle homolog 2 (Drosophila)	NM_033120	2.00184	0.0257007
UKv4_A_24_P235338	TRPA1	transient receptor potential cation channel, subfamily A, member 1	NM_007332	0.269412	0.000564076
UKv4_A_23_P140434	MYO5C	myosin VC	NM_018728	0.434602	0.00596057
UKv4_A_23_P64058	RASGRP2	RAS guanyl releasing protein 2 (calcium and DAG-regulated)	NM_005825	0.208235	0.00122889
UKv4_A_24_P295330	C9orf97	chromosome 9 open reading frame 97	NM_139246	5.12955	0.371534
UKv4_A_24_P376120	MYPN	myopalladin	NM_032578	3.78533	0.149065
UKv4_A_23_P101193	MYO5B	myosin VB	NM_001080467|NP_001073936	0.331872	0.000318878
UKv4_A_24_P391868	CPLX2	complexin 2	NM_006650	2.68655	0.388011
UKv4_A_23_P87653	KRT6A	keratin 6A	NM_005554	0.3137	0.139052
UKv4_A_23_P422831	C9orf61	chromosome 9 open reading frame 61	NM_004816	0.343266	0.00464506
UKv4_A_23_P152330	DOC2A	double C2-like domains, alpha	NM_003586	0.268286	0.00431074
UKv4_A_23_P166087	RASSF2	Ras association (RalGDS/AF-6) domain family 2	NM_014737	2.40573	0.128519
UKv4_A_24_P58857	ZNF813	zinc finger protein 813	NM_001004301	0.450239	0.0293568
UKv4_A_23_P97990	HTRA1	HtrA serine peptidase 1	NM_002775	2.80828	0.00278795
UKv4_A_23_P14754	HAPLN3	hyaluronan and proteoglycan link protein 3	NM_178232	0.441245	0.0685112
UKv4_A_23_P83012	INSL6	insulin-like 6	NM_007179	8.61577	0.355796
UKv4_A_23_P46426	CYR61	cysteine-rich, angiogenic inducer, 61	NM_001554|NP_001545	2.6319	0.0105006
UKv4_A_24_P205045	ERC2	ELKS/RAB6-interacting/CAST family member 2	NM_015576	0.29987	0.382687
UKv4_A_24_P589266	SH3MD4	SH3 multiple domains 4	XM_938910	2.06407	0.0380242
UKv4_A_23_P110686	STC2	stanniocalcin 2	NM_003714	3.91305	0.0124655
UKv4_A_32_P88259	SLC7A14	solute carrier family 7 (cationic amino acid transporter, y+ system), member 14	NM_020949|NP_066000|XM_001723366|XM_930209|XM_941578|XP_001723418|XP_935302|XP_946671	2.62685	0.346597
UKv4_A_24_P406060	IBRDC2	IBR domain containing 2	NM_182757	0.28348	0.0406725
UKv4_A_23_P257516	MICA	MHC class I polypeptide-related sequence A	NM_000247	0.0181055	4.71581e-07
UKv4_A_23_P300087	FKSG83	FKSG83		3.18432	0.26934
UKv4_A_24_P389415	PNMA2	paraneoplastic antigen MA2	NM_007257	0.210122	0.0213481
UKv4_A_24_P921897	HOOK1	hook homolog 1 (Drosophila)	NM_015888	0.0996394	0.000240325
UKv4_A_23_P127322	NODAL	nodal homolog (mouse)	NM_018055	0.210149	0.131049
UKv4_Hs250081.1	FBXO43	F-box protein 43	NM_001029860|NM_001077528|NP_001025031|NP_001070996	0.484655	0.175762
UKv4_A_24_P37409	DUSP2	dual specificity phosphatase 2	NM_004418	2.33754	0.0372033
UKv4_A_23_P395404	FGF20	fibroblast growth factor 20	NM_019851	2.36742	0.25871
UKv4_A_23_P129678	SETD1A	SET domain containing 1A	NM_014712|NP_055527	2.65126	0.346451
UKv4_A_23_P334021	IGF2R	insulin-like growth factor 2 receptor	NM_000876	2.37152	0.000589711
UKv4_A_23_P41455	TRPC3	transient receptor potential cation channel, subfamily C, member 3	NM_001130698|NM_003305|NP_001124170|NP_003296	2.43618	0.00410931
UKv4_A_24_P164718	MARCH2	membrane-associated ring finger (C3HC4) 2	NM_016496	2.39669	0.000524771
UKv4_A_23_P342641	SLC44A5	solute carrier family 44, member 5	NM_152697	2.15018	0.36622
UKv4_A_23_P94472	FBP2	fructose-1,6-bisphosphatase 2	NM_003837	0.499546	0.450455
UKv4_A_23_P92730	HSPB3	heat shock 27kDa protein 3	NM_006308	9.34411	0.00229727
UKv4_A_23_P68669	CHODL	chondrolectin	NM_024944|NP_079220	0.333632	9.88004e-07
UKv4_A_23_P420293	C11orf45	chromosome 11 open reading frame 45	NM_145013	0.246116	0.000394911
UKv4_A_23_P352389	C17orf46	chromosome 17 open reading frame 46	NM_152343	2.99717	0.33858
UKv4_A_24_P135992	ATP9A	ATPase, Class II, type 9A	NM_006045	0.453384	0.191228
UKv4_A_23_P10947	STAC3	SH3 and cysteine rich domain 3	NM_145064	2.40189	0.139393
UKv4_A_23_P74895	LIN28	lin-28 homolog (C. elegans)	NM_024674|NP_078950	2.36007	0.462208
UKv4_A_23_P33759	DHRS3	dehydrogenase/reductase (SDR family) member 3	NM_004753|NP_004744	2.16506	0.0311489
UKv4_A_23_P123228	SLC26A3	solute carrier family 26, member 3	NM_000111	2.43106	0.175728
UKv4_A_23_P76071	B3GNT4	UDP-GlcNAc:betaGal beta-1,3-N-acetylglucosaminyltransferase 4	NM_030765	0.305045	0.0164775
UKv4_A_23_P396858	FZD8	frizzled homolog 8 (Drosophila)	NM_031866	2.68572	0.00735422
UKv4_A_32_P163739	KIAA1257	KIAA1257	NM_020741|NP_065792	0.263296	0.000136209
UKv4_A_24_P236935	KLK6	kallikrein-related peptidase 6	NM_001012964|NM_001012965|NM_002774|NP_001012982|NP_001012983|NP_002765	3.70505	0.278773
UKv4_A_23_P430558	CHRND	cholinergic receptor, nicotinic, delta	NM_000751|NP_000742	4.22381	0.0976965
UKv4_A_23_P16834	FNDC4	fibronectin type III domain containing 4	NM_022823	2.05352	0.00764587
UKv4_A_23_P387000	XKR6	XK, Kell blood group complex subunit-related family, member 6	NM_173683	3.56514	0.0569806
UKv4_A_23_P145865	CENTA1	centaurin, alpha 1	NM_006869	2.04656	0.0979734
UKv4_A_23_P128008	CCDC81	coiled-coil domain containing 81	NM_021827|NP_068599	4.91398	0.312718
UKv4_A_32_P84242	FAM169A	family with sequence similarity 169, member A	NM_015566|NP_056381	0.44062	0.0139996
UKv4_A_23_P142255	SHD	Src homology 2 domain containing transforming protein D	NM_020209|NP_064594	3.09553	0.000111919
UKv4_A_23_P105856	SLC46A3	solute carrier family 46, member 3	NM_181785	2.04728	0.285654
UKv4_A_23_P43810	LTBP1	latent transforming growth factor beta binding protein 1	NM_000627|NM_206943|NP_000618|NP_996826	8.77072	0.00226279
UKv4_A_23_P85800	CD52	CD52 molecule	NM_001803|NP_001794	0.112341	0.00130817
UKv4_A_23_P257129	PAEP	progestagen-associated endometrial protein (placental protein 14, pregnancy-associated endometrial alpha-2-globulin, alpha uterine protein)	NM_002571	0.18238	0.000596506
UKv4_A_23_P32474	CDCP1	CUB domain containing protein 1	NM_022842	0.360527	0.335047
UKv4_A_23_P430792	C17orf66	chromosome 17 open reading frame 66	NM_152781	0.336105	0.390993
UKv4_A_32_P24125	CCDC114	coiled-coil domain containing 114	NM_144577	2.26088	0.24875
UKv4_A_23_P205367	KIAA1622	KIAA1622	NM_020958	0.170936	0.00127002
UKv4_A_32_P160561	DOK6	docking protein 6	NM_152721	2.35176	0.0096193
UKv4_A_23_P28015	ZNF558	zinc finger protein 558	NM_144693	0.467258	0.00160745
UKv4_A_23_P95060	EPHB3	EPH receptor B3	NM_004443|NP_004434	0.421076	0.0167776
UKv4_A_23_P130515	CEACAM3	carcinoembryonic antigen-related cell adhesion molecule 3	NM_001815	0.25097	0.384892
UKv4_A_23_P60296	OSTF1	osteoclast stimulating factor 1	NM_012383|NP_036515	2.01715	0.00143265
UKv4_A_24_P293530	CYP4X1	cytochrome P450, family 4, subfamily X, polypeptide 1	NM_178033	0.209923	0.36151
UKv4_A_23_P78330	CD226	CD226 molecule	NM_006566	0.156341	0.368388
UKv4_A_23_P349463	LOC63928	hepatocellular carcinoma antigen gene 520	NM_022097	2.23664	0.292441
UKv4_A_24_P251950	UGT3A2	UDP glycosyltransferase 3 family, polypeptide A2	NM_174914	0.445249	2.32116e-05
UKv4_A_24_P50028	RAB39	RAB39, member RAS oncogene family	NM_017516|NP_059986	0.483997	0.0854281
UKv4_A_23_P39550	TMEM163	transmembrane protein 163	NM_030923	3.7968	0.346245
UKv4_A_23_P381505	FLJ14712	hypothetical protein FLJ14712	XM_001126540	0.459811	0.174313
UKv4_A_23_P83098	ALDH1A1	aldehyde dehydrogenase 1 family, member A1	NM_000689|NP_000680	0.0673815	0.00531757
UKv4_A_23_P139687	ERP27	endoplasmic reticulum protein 27 kDa	NM_152321	6.537	0.0382943
UKv4_A_23_P38732	CDH2	cadherin 2, type 1, N-cadherin (neuronal)	NM_001792|NP_001783	2.11558	0.00258847
UKv4_A_23_P4545	MRO	maestro	NM_031939	2.5408	0.266079
UKv4_A_24_P203000	IL2RB	interleukin 2 receptor, beta	NM_000878|NP_000869	0.288571	0.00222467
UKv4_A_24_P822704	MGC99813	similar to RIKEN cDNA A230078I05 gene	NM_001005209	2.07547	0.00176333
UKv4_A_23_P5211	MUC16	mucin 16, cell surface associated	NM_024690	0.31995	0.206426
UKv4_A_23_P381261	ADCY4	adenylate cyclase 4	NM_139247	0.219253	0.00542083
UKv4_A_24_P109111	GPX6	glutathione peroxidase 6 (olfactory)	NM_182701	2.28252	0.128056
UKv4_A_23_P45025	MAPK10	mitogen-activated protein kinase 10	NM_002753|NM_138980|NM_138981|NM_138982|NP_002744|NP_620446|NP_620447|NP_620448	2.12282	0.0387736
UKv4_A_24_P35643	WNT11	wingless-type MMTV integration site family, member 11	NM_004626|NP_004617	3.14715	0.0200599
UKv4_A_24_P246710	CADPS2	Ca++-dependent secretion activator 2	NM_001009571|NM_017954|NP_001009571|NP_060424	0.309657	0.00923173
UKv4_A_23_P140527	FOXB1	forkhead box B1	NM_012182	2.24164	0.219354
UKv4_A_23_P253692	GPR64	G protein-coupled receptor 64	NM_005756	0.0987449	4.97407e-05
UKv4_A_24_P201702	CLEC2B	C-type lectin domain family 2, member B	NM_005127|NP_005118	32.1823	4.13974e-06
UKv4_A_23_P337800	IL29	interleukin 29 (interferon, lambda 1)	NM_172140	0.280795	0.201132
UKv4_A_23_P255695	SLC17A3	solute carrier family 17 (sodium phosphate), member 3	NM_006632	2.11191	0.330484
UKv4_A_23_P71530	TNFRSF11B	tumor necrosis factor receptor superfamily, member 11b (osteoprotegerin)	NM_002546	2.42613	0.0713413
UKv4_A_23_P205194	DCUN1D2	DCN1, defective in cullin neddylation 1, domain containing 2 (S. cerevisiae)	NM_001014283	2.26758	0.367714
UKv4_A_23_P154065	TUBA4A	tubulin, alpha 4a	NM_006000|NP_005991	0.415073	0.0210332
UKv4_A_23_P61637	HAL	histidine ammonia-lyase	NM_002108|NP_002099	3.64532	0.343346
UKv4_A_23_P11787	WNT4	wingless-type MMTV integration site family, member 4	NM_030761|NP_110388	0.377115	0.336128
UKv4_A_23_P102117	WNT10A	wingless-type MMTV integration site family, member 10A	NM_025216	0.340701	0.10332
UKv4_A_23_P103256	CFHR3	complement factor H-related 3	NM_021023|NP_066303	8.21332	0.0116897
UKv4_A_24_P53406	FLJ16165	purple acid phosphatase long form	NM_001004318	0.100894	0.36682
UKv4_A_24_P940059	PIP3-E	phosphoinositide-binding protein PIP3-E	NM_015553	0.153283	0.357
UKv4_A_23_P148175	FRMD4B	FERM domain containing 4B	XM_001134464	0.475755	0.00448998
UKv4_A_23_P107454	KRTAP3-1	keratin associated protein 3-1	NM_031958	0.42489	0.201167
UKv4_A_23_P326080	DEFA4	defensin, alpha 4, corticostatin	NM_001925|NP_001916	0.490133	0.224111
UKv4_A_23_P71699	RORB	RAR-related orphan receptor B	NM_006914	2.20602	0.388998
UKv4_A_24_P299474	ODZ2	odz, odd Oz/ten-m homolog 2 (Drosophila)	NM_001080428	2.06687	0.00218229
UKv4_A_23_P67555	APBA3	amyloid beta (A4) precursor protein-binding, family A, member 3	NM_004886|NP_004877	2.02195	0.150456
UKv4_A_23_P201181	PTPN22	protein tyrosine phosphatase, non-receptor type 22 (lymphoid)	NM_012411|NM_015967|NP_036543|NP_057051	3.50313	0.416177
UKv4_A_24_P227927	IL21R	interleukin 21 receptor	NM_181078	4.80429	0.0107638
UKv4_A_24_P367602	DUSP5P	dual specificity phosphatase 5 pseudogene	NR_002834	2.79144	0.0125207
UKv4_A_23_P8625	LRRC4	leucine rich repeat containing 4	NM_022143	3.93009	0.243614
UKv4_A_24_P402510	SAMD11	sterile alpha motif domain containing 11	NM_152486	2.94354	0.000649769
UKv4_A_23_P83838	CA8	carbonic anhydrase VIII	NM_004056	0.292182	2.25657e-05
UKv4_A_24_P334378	UGT2A3	UDP glucuronosyltransferase 2 family, polypeptide A3	NM_024743	0.317951	0.354698
UKv4_A_23_P251486	COLEC10	collectin sub-family member 10 (C-type lectin)	NM_006438|NP_006429	9.35646	0.00116462
UKv4_A_23_P308552	DLX3	distal-less homeobox 3	NM_005220	2.02458	0.0687569
UKv4_A_23_P90888	CHRNA1	cholinergic receptor, nicotinic, alpha 1 (muscle)	NM_000079	0.469566	0.402225
UKv4_A_23_P88909	SYNGR3	synaptogyrin 3	NM_004209	2.80736	0.00892556
UKv4_A_23_P111657	SHH	sonic hedgehog homolog (Drosophila)	NM_000193|NP_000184	2.16155	0.293869
UKv4_A_23_P48705	ZADH1	zinc binding alcohol dehydrogenase, domain containing 1	NM_152444	0.492969	0.00070571
UKv4_A_23_P48350	CLDN10	claudin 10	NM_182848	0.489347	0.0575638
UKv4_A_24_P250922	PTGS2	prostaglandin-endoperoxide synthase 2 (prostaglandin G/H synthase and cyclooxygenase)	NM_000963	2.45244	0.20991
UKv4_A_24_P226508	HS3ST5	heparan sulfate (glucosamine) 3-O-sulfotransferase 5	NM_153612	4.82595	0.000238028
UKv4_A_23_P110266	C4orf31	chromosome 4 open reading frame 31	NM_024574|NP_078850	3.5817	0.000954457
UKv4_A_24_P913593	KIAA1614	KIAA1614		2.66396	0.00449524
UKv4_A_32_P142818	DLX1	distal-less homeobox 1	NM_178120	2.60523	0.131675
UKv4_A_32_P201530	SNIP	SNAP25-interacting protein	NM_025248	0.288708	0.021361
UKv4_A_23_P63209	HSD11B1	hydroxysteroid (11-beta) dehydrogenase 1	NM_181755	12.6383	0.000333738
UKv4_A_23_P22744	PAGE5	P antigen family, member 5 (prostate associated)	NM_130467	7.32848	0.261362
UKv4_A_23_P109636	LRIG1	leucine-rich repeats and immunoglobulin-like domains 1	NM_015541|NP_056356	6.26003	1.53801e-06
UKv4_A_23_P127033	ECHDC3	enoyl Coenzyme A hydratase domain containing 3	NM_024693	3.6224	0.360251
UKv4_A_24_P85850	BNIPL	BCL2/adenovirus E1B 19kD interacting protein like	NM_138278	0.444583	0.338352
UKv4_A_23_P121064	PTX3	pentraxin-related gene, rapidly induced by IL-1 beta	NM_002852	2.14106	0.0105419
UKv4_A_23_P417383	SASP	skin aspartic protease	NM_152792	2.50148	0.0156585
UKv4_A_23_P354288	FAM71A	family with sequence similarity 71, member A	NM_153606	3.22641	0.139861
UKv4_A_23_P39955	ACTG2	actin, gamma 2, smooth muscle, enteric	NM_001615|NP_001606	2.19801	0.252174
UKv4_A_24_P333857	SGIP1	SH3-domain GRB2-like (endophilin) interacting protein 1	NM_032291	5.64555	0.0297589
UKv4_A_23_P146294	EFCAB1	EF-hand calcium binding domain 1	NM_024593	0.385228	0.00572204
UKv4_A_24_P205036	ZNF676	zinc finger protein 676	NM_001001411	0.226896	0.07259
UKv4_A_23_P390504	FOXC1	forkhead box C1	NM_001453	4.74564	1.7204e-06
UKv4_A_32_P94	LHFPL4	lipoma HMGIC fusion partner-like 4	NM_198560	2.13209	0.00865925
UKv4_A_23_P156861	RGS17	regulator of G-protein signalling 17	NM_012419	3.08711	0.0186533
UKv4_A_23_P305863	MUC5B	mucin 5B, oligomeric mucus/gel-forming	XM_001126093	0.295375	0.170484
UKv4_A_23_P158675	KCNMB2	potassium large conductance calcium-activated channel, subfamily M, beta member 2	NM_181361	2.99983	0.129593
UKv4_A_23_P70660	FAM46A	family with sequence similarity 46, member A	NM_017633|NP_060103	2.18526	0.0282599
UKv4_A_24_P226332	EPHA7	EPH receptor A7		0.467131	0.00778215
UKv4_A_23_P501634	BTN2A1	butyrophilin, subfamily 2, member A1	NM_007049|NM_078476|NP_008980|NP_510961	2.10471	0.195083
UKv4_A_23_P29152	VPREB1	pre-B lymphocyte gene 1	NM_007128	0.092448	0.332246
UKv4_A_23_P2825	KLHL1	kelch-like 1 (Drosophila)	NM_020866	0.409439	0.394473
UKv4_A_23_P141505	CLEC10A	C-type lectin domain family 10, member A	NM_182906	0.320171	0.0739711
UKv4_A_23_P322625	GPR55	G protein-coupled receptor 55	NM_005683	2.26711	0.437772
UKv4_A_23_P120902	LGALS2	lectin, galactoside-binding, soluble, 2	NM_006498	0.364868	0.00812961
UKv4_A_24_P334456	ADAMTS6	ADAM metallopeptidase with thrombospondin type 1 motif, 6	NM_197941	2.46649	0.0740849
UKv4_A_23_P334328	LAMB4	laminin, beta 4	NM_007356	0.369934	0.397614
UKv4_A_23_P341527	DCST1	DC-STAMP domain containing 1	NM_152494	4.06227	0.374917
UKv4_A_23_P88626	ANPEP	alanyl (membrane) aminopeptidase	NM_001150|NP_001141	0.337208	0.0113246
UKv4_A_23_P105923	DIO3	deiodinase, iodothyronine, type III	NM_001362	0.482006	0.0990858
UKv4_A_32_P449380	RP11-175D17.5	similar to hypothetical protein FLJ25955	NM_001045476	0.280057	0.254752
UKv4_A_23_P133408	CSF2	colony stimulating factor 2 (granulocyte-macrophage)	NM_000758|NP_000749	3.07994	0.334777
UKv4_A_24_P324520	MTCP1	mature T-cell proliferation 1	NM_014221	0.407392	0.0165621
UKv4_A_23_P10356	ADAM28	ADAM metallopeptidase domain 28	NM_021777	3.53806	0.229924
UKv4_A_23_P402176	CCDC42	coiled-coil domain containing 42	NM_144681	5.77824	0.0973777
UKv4_A_24_P169688	MICB	MHC class I polypeptide-related sequence B	NM_005931	0.134335	7.25121e-05
UKv4_A_23_P80295	SYN3	synapsin III	NM_003490|NM_133633|NP_003481|NP_598344	0.338815	0.171273
UKv4_A_23_P430800	CCDC17	coiled-coil domain containing 17	NM_152500	2.65675	0.273882
UKv4_A_23_P212241	CHL1	cell adhesion molecule with homology to L1CAM (close homolog of L1)	NM_006614	0.232416	0.0800766
UKv4_A_24_P56240	CPNE8	copine VIII	NM_153634|NP_705898	2.00861	0.174652
UKv4_Hs250367.3	RPL31	ribosomal protein L31	NM_000993|NM_001098577|NM_001099693|NP_000984|NP_001092047|NP_001093163	0.494224	0.0396667
UKv4_A_23_P407497	NRG1	neuregulin 1	NM_013959	0.429582	0.000263322
UKv4_A_32_P137920	RSHL3	radial spokehead-like 3	NM_001010892	2.26409	0.0552685
UKv4_A_23_P43476	VLDLR	very low density lipoprotein receptor	NM_003383	0.459007	0.000139313
UKv4_A_23_P94319	KBTBD11	kelch repeat and BTB (POZ) domain containing 11	NM_014867	3.17565	5.69149e-05
UKv4_A_24_P316257	FLJ36208	hypothetical protein FLJ36208	NM_176677	0.491176	0.0297795
UKv4_A_23_P121144	LYZL4	lysozyme-like 4	NM_144634|NP_653235	8.20147	0.0033844
UKv4_A_23_P18798	PCDHB9	protocadherin beta 9	NM_019119|NP_061992	2.06974	0.23919
UKv4_A_24_P365523	FOXA2	forkhead box A2	NM_021784|NM_153675|NP_068556|NP_710141	2.08449	0.158983
UKv4_A_23_P6252	DSCR8	Down syndrome critical region gene 8	XR_040165|XR_040166|XR_040167	0.0396139	0.0133289
UKv4_A_32_P86739	C10orf114	chromosome 10 open reading frame 114	NM_001010911	5.35719	0.00104684
UKv4_A_23_P502464	NOS2A	nitric oxide synthase 2A (inducible, hepatocytes)	NM_000625|NP_000616	0.487652	0.0670513
UKv4_A_23_P118203	LOC124220	similar to common salivary protein 1	NM_145252	0.327628	0.0123362
UKv4_A_24_P202840	SIRPB2	signal-regulatory protein beta 2	XM_209363	0.406422	0.299237
UKv4_A_23_P168771	CCDC146	coiled-coil domain containing 146	NM_020879|NP_065930	2.04527	0.0610882
UKv4_A_23_P132654	TLR9	toll-like receptor 9	NM_017442|NP_059138	0.116731	0.348971
UKv4_A_23_P139682	PZP	pregnancy-zone protein	NM_002864|NP_002855	0.37349	0.363118
UKv4_A_23_P127911	DKFZP586H2123	regeneration associated muscle protease	NM_015430	32.2676	7.83262e-05
UKv4_A_24_P379165	FOXO4	forkhead box O4	NM_005938|NP_005929	2.0432	0.123844
UKv4_A_23_P208493	LILRB2	leukocyte immunoglobulin-like receptor, subfamily B (with TM and ITIM domains), member 2	NM_005874	0.494921	0.169866
UKv4_A_24_P498854	LOC284998	hypothetical protein LOC284998	XM_498907	3.25241	0.363658
UKv4_A_23_P126706	ANGPTL1	angiopoietin-like 1	NM_004673|NP_004664	2.60619	0.085304
UKv4_A_23_P5903	SLCO4A1	solute carrier organic anion transporter family, member 4A1	NM_016354|NP_057438	0.405684	0.00880621
UKv4_A_32_P204205	SIX4	SIX homeobox 4	NM_017420|NP_059116	0.466869	0.00607717
UKv4_A_32_P186226	IPO7	importin 7	NM_006391	0.443622	0.0339244
UKv4_A_24_P380349	HTR1E	5-hydroxytryptamine (serotonin) receptor 1E	NM_000865	3.39149	0.0256795
UKv4_A_23_P7744	SPATA9	spermatogenesis associated 9	NM_031952	2.13607	0.301811
UKv4_A_24_P282043	ZNF28	zinc finger protein 28	NM_006969	0.495791	0.342244
UKv4_A_23_P502706	PAX3	paired box gene 3 (Waardenburg syndrome 1)	NM_013942	2.72077	0.379723
UKv4_A_32_P107876	FRAS1	Fraser syndrome 1	NM_025074	3.54687	0.00201226
UKv4_A_23_P52761	MMP7	matrix metallopeptidase 7 (matrilysin, uterine)	NM_002423|NP_002414	4.14192	0.311559
UKv4_Hs80315.1	SH3GL3	SH3-domain GRB2-like 3	NM_003027|NP_003018	0.0538035	4.3691e-05
UKv4_A_23_P428184	HIST1H2AD	histone cluster 1, H2ad	NM_021065	0.434431	0.0171827
UKv4_A_23_P131534	GPR45	G protein-coupled receptor 45	NM_007227	0.335425	0.201065
UKv4_A_23_P142389	LSR	lipolysis stimulated lipoprotein receptor	NM_205834	2.10135	0.017643
UKv4_A_23_P76364	CD9	CD9 molecule	NM_001769|NP_001760	5.89784	0.00018667
UKv4_A_23_P317839	GLIPR1L1	GLI pathogenesis-related 1 like 1	NM_152779	2.45798	0.315909
UKv4_A_23_P74278	PDE4B	phosphodiesterase 4B, cAMP-specific (phosphodiesterase E4 dunce homolog, Drosophila)	NM_001037341	2.29074	0.000224164
UKv4_A_23_P212779	DKFZP564O0823	DKFZP564O0823 protein	NM_015393	3.75065	0.000162232
UKv4_A_23_P253317	GPR171	G protein-coupled receptor 171	NM_013308	2.05939	0.323938
UKv4_A_24_P251734	FSTL5	follistatin-like 5	NM_020116	3.29444	0.114692
UKv4_A_23_P72096	IL1A	interleukin 1, alpha	NM_000575	0.293722	0.198724
UKv4_A_23_P380526	DPPA4	developmental pluripotency associated 4	NM_018189	0.466724	0.347929
UKv4_A_23_P426021	KIAA0746	KIAA0746 protein	NM_015187	4.34959	0.0232352
UKv4_A_23_P120472	TFAP2C	transcription factor AP-2 gamma (activating enhancer binding protein 2 gamma)	NM_003222	2.33357	0.00503088
UKv4_A_24_P411749	GPR126	G protein-coupled receptor 126	NM_198569	3.65345	0.00308128
UKv4_A_23_P62081	SCG5	secretogranin V (7B2 protein)	NM_003020	2.7436	0.000372038
UKv4_A_23_P22350	GRAMD3	GRAM domain containing 3	NM_023927|NP_076416	0.15649	0.341109
UKv4_A_24_P300394	GSTA2	glutathione S-transferase A2	NM_000846	3.55354	0.0088431
UKv4_A_23_P90407	CASP14	caspase 14, apoptosis-related cysteine peptidase	NM_012114	3.0961	0.332173
UKv4_A_23_P87491	APOF	apolipoprotein F	NM_001638|NP_001629	0.477914	0.350542
UKv4_A_23_P256107	HPSE	heparanase	NM_006665	0.432692	0.276518
UKv4_A_23_P346093	TMC8	transmembrane channel-like 8		3.64696	0.419129
UKv4_A_23_P75063	DYDC2	DPY30 domain containing 2	NM_032372	0.434282	0.00825363
UKv4_A_23_P112220	INSL4	insulin-like 4 (placenta)	NM_002195	0.412887	0.441976
UKv4_A_23_P416732	TCTE3	t-complex-associated-testis-expressed 3	NM_174910	3.74325	0.108749
UKv4_Hs99936.1	KRT10	keratin 10	NM_000421|NP_000412	0.156266	0.360971
UKv4_A_23_P66635	CCL11	chemokine (C-C motif) ligand 11	NM_002986	3.04283	0.206893
UKv4_A_23_P141394	WIPI1	WD repeat domain, phosphoinositide interacting 1	NM_017983	2.13602	0.0150168
UKv4_A_23_P201138	KCNA3	potassium voltage-gated channel, shaker-related subfamily, member 3	NM_002232	2.84304	0.346486
UKv4_A_23_P57856	BCL6	B-cell CLL/lymphoma 6	NM_001130845|NM_001706|NM_138931|NP_001124317|NP_001697|NP_620309	2.31861	0.00334518
UKv4_A_23_P121665	SORCS2	sortilin-related VPS10 domain containing receptor 2	NM_020777	2.76141	0.0371738
UKv4_A_23_P342138	C9orf94	chromosome 9 open reading frame 94		2.5611	0.0158698
UKv4_A_32_P12232	BNC2	basonuclin 2	NM_017637	2.04537	0.027139
UKv4_A_24_P247006	DENND2C	DENN/MADD domain containing 2C	NM_198459	2.19811	0.128565
UKv4_A_23_P212945	HTN3	histatin 3	NM_000200	2.09622	0.162817
UKv4_A_23_P319005	HMP19	HMP19 protein	NM_015980|NP_057064	2.04671	0.000467537
UKv4_A_23_P89302	CACNG1	calcium channel, voltage-dependent, gamma subunit 1	NM_000727	0.443312	0.224065
UKv4_A_23_P156919	GPR6	G protein-coupled receptor 6	NM_005284	2.44839	0.373518
UKv4_A_23_P502047	CHRD	chordin	NM_003741	0.466372	0.167086
UKv4_A_23_P97181	GREM2	gremlin 2, cysteine knot superfamily, homolog (Xenopus laevis)	NM_022469	7.07134	3.00198e-05
UKv4_A_23_P112874	GPC5	glypican 5	NM_004466	3.8056	0.023996
UKv4_A_23_P56197	CRLF1	cytokine receptor-like factor 1	NM_004750	7.32686	0.000190838
UKv4_A_23_P317098	KLC3	kinesin light chain 3	NM_177417	5.77429	0.169525
UKv4_A_23_P378722	SAT1	spermidine/spermine N1-acetyltransferase 1	NM_002970|NP_002961	2.25867	0.00109519
UKv4_A_24_P342410	PKN2	protein kinase N2		0.279321	0.288015
UKv4_A_23_P150350	C11orf1	chromosome 11 open reading frame 1	NM_022761|NP_073598	0.405523	0.00213728
UKv4_A_23_P429363	FGF17	fibroblast growth factor 17	NM_003867	0.49969	0.3005
UKv4_A_23_P83751	C11orf63	chromosome 11 open reading frame 63	NM_024806|NM_199124|NP_079082|NP_954575	0.333357	0.00415203
UKv4_A_23_P329261	KCNJ2	potassium inwardly-rectifying channel, subfamily J, member 2	NM_000891	0.390156	0.00459999
UKv4_A_24_P941359	C6orf32	chromosome 6 open reading frame 32		3.82993	8.24509e-06
UKv4_A_23_P101908	APC2	adenomatosis polyposis coli 2	NM_005883	0.425294	0.0459349
UKv4_A_32_P234926	C20orf179	chromosome 20 open reading frame 179	NM_001014977	3.65553	0.377086
UKv4_A_23_P399078	TIMP3	TIMP metallopeptidase inhibitor 3	NM_000362|NP_000353	2.30378	0.345334
UKv4_A_23_P429601	GALNTL5	UDP-N-acetyl-alpha-D-galactosamine:polypeptide N-acetylgalactosaminyltransferase-like 5	NM_145292	2.34847	0.361819
UKv4_A_23_P423012	DUSP27	dual specificity phosphatase 27 (putative)	NM_001080426	7.89909	0.00776526
UKv4_A_23_P92536	CNGA1	cyclic nucleotide gated channel alpha 1	NM_000087	2.52195	0.3209
UKv4_A_32_P152767	FLJ45187	hypothetical protein LOC387640	NM_207371	18.2818	0.00739222
UKv4_A_24_P364807	LPCAT2	lysophosphatidylcholine acyltransferase 2	NM_017839|NP_060309	3.46376	0.304431
UKv4_A_23_P125505	PPEF1	protein phosphatase, EF-hand calcium binding domain 1	NM_006240|NM_152224|NM_152226|NP_006231|NP_689410|NP_689412	4.87069	0.00028006
UKv4_A_23_P87709	FLJ22662	hypothetical protein FLJ22662	NM_024829	0.105476	0.00233624
UKv4_A_23_P395464	ZNF582	zinc finger protein 582	NM_144690	0.308321	0.0209816
UKv4_A_23_P86540	ARMC3	armadillo repeat containing 3	NM_173081	0.429693	0.446752
UKv4_A_32_P118568	RFPL1S	ret finger protein-like 1 antisense	NR_002727	0.411571	0.434407
UKv4_A_23_P155236	MUC13	mucin 13, cell surface associated	NM_033049	0.274228	0.43373
UKv4_A_23_P323801	BEST3	bestrophin 3	NM_152439	0.336427	0.352265
UKv4_A_23_P335329	GNG4	guanine nucleotide binding protein (G protein), gamma 4	NM_001098721|NM_001098722|NM_004485|NP_001092191|NP_001092192|NP_004476	2.97454	0.0021255
UKv4_A_23_P130333	TTR	transthyretin (prealbumin, amyloidosis type I)	NM_000371	2.13337	0.00664879
UKv4_A_24_P99145	KCNH5	potassium voltage-gated channel, subfamily H (eag-related), member 5	NM_172376	0.463394	0.450608
UKv4_A_23_P11752	OPRD1	opioid receptor, delta 1	NM_000911|NP_000902	2.20495	0.352633
UKv4_A_24_P382533	NNAT	neuronatin	NM_005386|NM_181689|NP_005377|NP_859017	0.352939	0.0340068
UKv4_A_23_P389987	TLX2	T-cell leukemia homeobox 2	NM_016170	2.47538	0.00620029
UKv4_A_24_P65941	C21orf96	chromosome 21 open reading frame 96		2.02671	0.0382532
UKv4_A_24_P289665	LOC389332	hypothetical LOC389332	XR_017755	3.87247	0.129642
UKv4_A_23_P69030	COL8A1	collagen, type VIII, alpha 1	NM_001850|NM_020351|NP_001841|NP_065084	5.4	0.00131126
UKv4_A_24_P192301	SEMA3A	sema domain, immunoglobulin domain (Ig), short basic domain, secreted, (semaphorin) 3A	NM_006080	0.317341	0.00681286
UKv4_A_32_P97169	GPC6	glypican 6	NM_005708|NP_005699	2.28907	0.00644737
UKv4_A_23_P255376	CCDC109B	coiled-coil domain containing 109B	NM_017918	0.393776	0.00803364
UKv4_A_32_P164593	ZMAT4	zinc finger, matrin type 4	NM_024645	3.27591	0.0506618
UKv4_A_24_P230675	SOCS2	suppressor of cytokine signaling 2	NM_003877	2.11194	0.0129831
UKv4_A_23_P202390	SUV39H2	suppressor of variegation 3-9 homolog 2 (Drosophila)	NM_024670	0.392027	0.0703041
UKv4_A_24_P29595	STXBP5	syntaxin binding protein 5 (tomosyn)	NM_139244	2.44857	0.00162215
UKv4_A_23_P101671	ATCAY	ataxia, cerebellar, Cayman type (caytaxin)	NM_033064	0.206254	0.0101349
UKv4_A_32_P130788	SAMD13	sterile alpha motif domain containing 13	NM_001010971|NP_001010971	0.389458	0.00507359
UKv4_A_24_P649282	LUZP2	leucine zipper protein 2	NM_001009909	5.23164	0.0605911
UKv4_A_24_P125469	LIPG	lipase, endothelial	NM_006033	0.468228	0.00121703
UKv4_A_32_P327679	DKFZP434K028	DKFZP434K028 protein		6.4006	0.395131
UKv4_A_32_P174365	SATB2	SATB homeobox 2	NM_015265	6.04673	0.000107547
UKv4_A_23_P122393	EGFL9	EGF-like-domain, multiple 9	NM_206539	0.298954	0.296923
UKv4_A_24_P944964	GP5	glycoprotein V (platelet)	NM_004488	3.00162	0.29149
UKv4_A_23_P161428	ANKRD22	ankyrin repeat domain 22	NM_144590	0.367285	0.36095
UKv4_A_23_P161424	PLXDC2	plexin domain containing 2	NM_032812	0.0852143	0.00281663
UKv4_A_24_P727884	C11orf41	chromosome 11 open reading frame 41		6.35855	0.187776
UKv4_A_32_P126375	NHS	Nance-Horan syndrome (congenital cataracts and dental anomalies)	NM_198270	0.380583	0.00142093
UKv4_A_23_P215024	LRRC1	leucine rich repeat containing 1	NM_018214	2.62479	0.00134419
UKv4_A_23_P60306	TLR4	toll-like receptor 4	NM_138554	2.74888	0.337096
UKv4_A_23_P91278	NFATC2	nuclear factor of activated T-cells, cytoplasmic, calcineurin-dependent 2	NM_012340|NM_173091|NP_036472|NP_775114	0.286033	0.374049
UKv4_A_23_P150595	TPH1	tryptophan hydroxylase 1 (tryptophan 5-monooxygenase)	NM_004179	2.01737	0.373656
UKv4_A_32_P224525	LOC131873	hypothetical protein LOC131873	XM_067585	86.2247	6.51367e-08
UKv4_A_23_P111995	LOXL2	lysyl oxidase-like 2	NM_002318	3.05232	0.00559444
UKv4_A_23_P430747	CXorf1	chromosome X open reading frame 1	NM_004709	0.482674	0.446507
UKv4_A_24_P294199	PLCL1	phospholipase C-like 1	NM_001114661|NM_006226|NP_001108133|NP_006217	4.08431	8.28025e-05
UKv4_A_24_P297551	FAM19A2	family with sequence similarity 19 (chemokine (C-C motif)-like), member A2	NM_178539	5.60863	2.77078e-05
UKv4_A_24_P320665	FAM126A	family with sequence similarity 126, member A	NM_032581	2.3703	0.182158
UKv4_A_23_P85082	OTEX	paired-like homeobox protein OTEX	NM_139282	2.8696	0.307703
UKv4_A_23_P113748	ZNF385D	zinc finger protein 385D	NM_024697|NP_078973	0.473602	0.00124996
UKv4_A_23_P347777	NO145	145 kDa nucleolar protein	NM_001040274	0.465576	0.0189394
UKv4_A_24_P115507	SARDH	sarcosine dehydrogenase	NM_007101	0.282916	0.188247
UKv4_A_23_P170050	RIT2	Ras-like without CAAX 2	NM_002930	8.11033	0.00080141
UKv4_A_24_P18270	C10orf49	chromosome 10 open reading frame 49	NM_145314	2.03784	0.236429
UKv4_A_23_P63254	SFN	stratifin	NM_006142|NP_006133	0.435412	0.176085
UKv4_A_23_P27265	DSEL	dermatan sulfate epimerase-like	NM_032160	3.08267	7.52502e-06
UKv4_A_24_P751492	C9orf128	chromosome 9 open reading frame 128	NM_001012446	0.394689	0.348858
UKv4_A_23_P204304	PTPRO	protein tyrosine phosphatase, receptor type, O	NM_002848|NM_030667|NM_030668|NM_030669|NM_030670|NM_030671|NP_002839|NP_109592|NP_109593|NP_109594|NP_109595|NP_109596	0.367714	0.0596774
UKv4_A_24_P58673	REG4	regenerating islet-derived family, member 4	NM_032044	0.429974	0.417894
UKv4_A_23_P69699	NPY1R	neuropeptide Y receptor Y1	NM_000909	5.66639	0.0232152
UKv4_A_23_P132515	SIDT1	SID1 transmembrane family, member 1	NM_017699	0.446588	0.4582
UKv4_A_23_P340848	PTGIR	prostaglandin I2 (prostacyclin) receptor (IP)	NM_000960	2.16588	0.310322
UKv4_A_23_P125233	CNN1	calponin 1, basic, smooth muscle	NM_001299|NP_001290	2.32039	0.0181811
UKv4_A_23_P13753	NFE2	nuclear factor (erythroid-derived 2), 45kDa	NM_006163|NP_006154	0.46815	0.0440712
UKv4_A_32_P315178	ATP13A5	ATPase type 13A5	NM_198505	0.118433	0.240291
UKv4_A_24_P23921	LOC388381	hypothetical LOC388381	NM_001080465	2.21145	0.434053
UKv4_A_23_P21333	MKRN3	makorin, ring finger protein, 3	NM_005664	6.39765	0.000161851
UKv4_A_23_P303548	C20orf112	chromosome 20 open reading frame 112		0.379156	0.00157591
UKv4_A_23_P4561	SERPINB8	serpin peptidase inhibitor, clade B (ovalbumin), member 8	NM_198833	2.25008	0.0122857
UKv4_Hs374621.2	LOC442028	hypothetical LOC442028	XR_017781|XR_039935|XR_039936	3.62336	0.345244
UKv4_A_23_P62336	CPXCR1	CPX chromosome region, candidate 1	NM_033048	4.71248	0.363779
UKv4_Hs203213.1	THRB	thyroid hormone receptor, beta (erythroblastic leukemia viral (v-erb-a) oncogene homolog 2, avian)	NM_000461|NM_001128176|NM_001128177|NP_000452|NP_001121648|NP_001121649	2.63679	0.224146
UKv4_A_23_P418485	C11orf65	chromosome 11 open reading frame 65	NM_152587|NP_689800	0.471367	0.0529419
UKv4_A_23_P29005	SAMSN1	SAM domain, SH3 domain and nuclear localization signals 1	NM_022136	2.02876	0.12785
UKv4_A_23_P358597	POPDC3	popeye domain containing 3	NM_022361|NP_071756	2.58183	0.000162172
UKv4_A_23_P133153	DMP1	dentin matrix acidic phosphoprotein	NM_004407	12.5763	0.00430808
UKv4_A_23_P339098	SLC35F2	solute carrier family 35, member F2	NM_017515	0.465412	0.000147232
UKv4_A_23_P144071	COL7A1	collagen, type VII, alpha 1	NM_000094|NP_000085	2.19422	0.0277066
UKv4_A_23_P6909	CCRL1	chemokine (C-C motif) receptor-like 1	NM_178445	2.94602	0.173516
UKv4_A_23_P251011	ELL2	elongation factor, RNA polymerase II, 2		2.11949	0.111181
UKv4_A_32_P183970	LOC643338	hypothetical LOC643338	XM_927997	0.46733	0.194635
UKv4_A_23_P148327	CACNA1F	calcium channel, voltage-dependent, L type, alpha 1F subunit	NM_005183	0.427667	0.0821938
UKv4_A_24_P418126	MLLT1	myeloid/lymphoid or mixed-lineage leukemia (trithorax homolog, Drosophila); translocated to, 1	NM_005934	2.04097	0.0965211
UKv4_A_23_P5342	LRP1B	low density lipoprotein-related protein 1B (deleted in tumors)	NM_018557|NP_061027	2.01162	0.0753582
UKv4_A_23_P77933	MYH8	myosin, heavy chain 8, skeletal muscle, perinatal	NM_002472	0.49711	0.386762
UKv4_A_24_P139208	USP25	ubiquitin specific peptidase 25	NM_013396	0.484584	0.0216885
UKv4_A_32_P3476	RPRML	reprimo-like	NM_203400	0.0804363	6.19131e-05
UKv4_A_23_P347541	GRIN3A	glutamate receptor, ionotropic, N-methyl-D-aspartate 3A	NM_133445	0.358877	0.000522231
UKv4_A_23_P158811	PRKG1	protein kinase, cGMP-dependent, type I	NM_006258	2.41622	0.17865
UKv4_A_23_P3177	KCNK13	potassium channel, subfamily K, member 13	NM_022054	7.25137	0.000843016
UKv4_A_23_P55518	SMAD7	SMAD family member 7	NM_005904|NP_005895	2.82309	0.00186564
UKv4_A_23_P136116	FLJ16237	hypothetical protein LOC392636	NM_001004320	0.448101	0.346406
UKv4_A_23_P69179	LEPREL1	leprecan-like 1	NM_018192	2.92238	0.00243596
UKv4_A_23_P330301	MMD2	monocyte to macrophage differentiation-associated 2	NM_198403	3.14496	0.349659
UKv4_A_23_P140490	BRUNOL6	bruno-like 6, RNA binding protein (Drosophila)	NM_052840	2.28709	0.166663
UKv4_A_23_P10172	TSP50	testes-specific protease 50	NM_013270|NP_037402	3.13784	0.385358
UKv4_A_23_P113212	TMEM45A	transmembrane protein 45A	NM_018004	2.65294	0.000118048
UKv4_A_23_P131330	LRRTM1	leucine rich repeat transmembrane neuronal 1	NM_178839	5.12964	1.68924e-05
UKv4_A_23_P2203	TAOK3	TAO kinase 3	NM_016281	2.81931	0.000347608
UKv4_A_23_P42784	STK31	serine/threonine kinase 31	NM_032944	5.09244	0.00111559
UKv4_A_23_P103703	HSPB7	heat shock 27kDa protein family, member 7 (cardiovascular)	NM_014424|NP_055239	3.57747	0.0612615
UKv4_Hs216958.1	KIAA0194	KIAA0194 protein	XM_001714730|XM_001717202|XM_001717459|XP_001714782|XP_001717254|XP_001717511	2.37586	0.0737256
UKv4_A_32_P204137	GABRA4	gamma-aminobutyric acid (GABA) A receptor, alpha 4	NM_000809	2.23124	0.295072
UKv4_A_24_P122137	LIF	leukemia inhibitory factor (cholinergic differentiation factor)	NM_002309|NP_002300	0.377403	0.00160999
UKv4_A_23_P76488	EMP1	epithelial membrane protein 1	NM_001423	4.17601	0.0319744
UKv4_A_24_P45728	CGN	cingulin	NM_020770	0.46872	0.461276
UKv4_A_23_P126735	IL10	interleukin 10	NM_000572|NP_000563	2.42461	0.328742
UKv4_A_23_P15889	CBLN2	cerebellin 2 precursor	NM_182511|NP_872317	2.03342	0.000855201
UKv4_Hs156007.2	RCAN2	regulator of calcineurin 2	NM_005822|NP_005813	2.3081	0.00915036
UKv4_A_23_P500353	KCNN2	potassium intermediate/small conductance calcium-activated channel, subfamily N, member 2	NM_021614|NM_170775|NP_067627|NP_740721	0.348337	0.00149804
UKv4_A_23_P343261	C1orf211	chromosome 1 open reading frame 211	XR_040929|XR_040930|XR_040931	4.49324	0.344434
UKv4_A_23_P110961	BRP44L	brain protein 44-like	NM_016098	2.16241	0.00237651
UKv4_A_23_P324706	NY-REN-7	NY-REN-7 antigen		0.463748	0.066185
UKv4_A_23_P144549	IBSP	integrin-binding sialoprotein (bone sialoprotein, bone sialoprotein II)	NM_004967	0.428749	0.328445
UKv4_A_23_P367618	ZIC1	Zic family member 1 (odd-paired homolog, Drosophila)	NM_003412	2.35878	0.00120132
UKv4_Hs116364.2	LOC285620	hypothetical protein LOC285620	XM_001721126|XP_001721178	0.492739	0.0267021
UKv4_A_32_P74409	LOC387763	hypothetical LOC387763	XM_941665	22.517	0.00139112
UKv4_A_23_P34644	FCGR2B	Fc fragment of IgG, low affinity IIb, receptor (CD32)	NM_004001	2.71438	0.196458
UKv4_A_24_P233256	ZNF649	zinc finger protein 649	NM_023074	4.1825	0.00134086
UKv4_A_24_P935839	GRIK2	glutamate receptor, ionotropic, kainate 2		2.88044	0.0379297
UKv4_A_24_P18137	NEFL	neurofilament, light polypeptide 68kDa	NM_006158|NP_006149	3.59144	0.0444171
UKv4_A_23_P321984	DCAL1	dendritic cell-associated lectin-1	NM_172004	0.327777	0.220043
UKv4_A_23_P349966	TMEM130	transmembrane protein 130	NM_152913	0.201524	0.0206432
UKv4_A_24_P237927	FAM102B	family with sequence similarity 102, member B	NM_001010883	0.222716	0.119769
UKv4_A_23_P302914	ZFYVE28	zinc finger, FYVE domain containing 28	NM_020972	5.08992	0.0182248
UKv4_A_23_P145965	TPST1	tyrosylprotein sulfotransferase 1	NM_003596	2.2504	0.000358479
UKv4_A_24_P336474	NHLH1	nescient helix loop helix 1	NM_005598	0.474643	0.328208
UKv4_A_23_P98205	CHST1	carbohydrate (keratan sulfate Gal-6) sulfotransferase 1	NM_003654|NP_003645	0.452743	0.168161
UKv4_A_23_P211345	TBX1	T-box 1	NM_080647	6.30188	0.00508104
UKv4_A_23_P24457	LRRC4C	leucine rich repeat containing 4C	NM_020929	2.00833	0.00210549
UKv4_A_23_P259049	SLC45A2	solute carrier family 45, member 2	NM_016180	2.19495	0.0638203
UKv4_A_24_P311679	DKK2	dickkopf homolog 2 (Xenopus laevis)	NM_014421	5.0908	0.00155981
UKv4_A_23_P81190	TMPRSS11B	transmembrane protease, serine 11B	NM_182502	0.370855	0.24004
UKv4_A_23_P156683	LTA	lymphotoxin alpha (TNF superfamily, member 1)	NM_000595|NP_000586	0.397205	0.39626
UKv4_A_24_P1949	NPTX1	neuronal pentraxin I	NM_002522	4.63502	0.00425975
UKv4_A_23_P419641	DLL4	delta-like 4 (Drosophila)	NM_019074	3.9137	0.355133
UKv4_A_24_P120907	PGM5	phosphoglucomutase 5	NM_021965	0.242002	0.126529
UKv4_A_23_P72737	IFITM1	interferon induced transmembrane protein 1 (9-27)	NM_003641|NP_003632	0.299685	0.00414388
UKv4_A_23_P27315	EMILIN2	elastin microfibril interfacer 2	NM_032048|NP_114437	9.83448	0.00234815
UKv4_A_23_P321354	TMEM71	transmembrane protein 71	NM_144649	2.50041	0.285459
UKv4_A_23_P347632	MTSS1	metastasis suppressor 1	NM_014751|NP_055566	2.32508	0.00259638
UKv4_A_23_P349566	CCDC85A	coiled-coil domain containing 85A	NM_001080433	9.06792	1.94756e-05
UKv4_A_23_P4443	TBX4	T-box 4	NM_018488	2.56286	0.241261
UKv4_A_24_P363278	MAK	male germ cell-associated kinase	NM_005906	0.474274	0.145439
UKv4_A_23_P11070	GPR174	G protein-coupled receptor 174	NM_032553	2.67893	0.259265
UKv4_A_24_P75460	LOC402117	similar to CRiM (Cysteine RIch motor neuron protein) homolog family member (crm-1)	NM_001080500	0.392253	0.130092
UKv4_A_23_P38630	SSTR2	somatostatin receptor 2	NM_001050	22.213	0.0001597
UKv4_A_24_P325520	SORT1	sortilin 1	NM_002959	2.07344	0.00535295
UKv4_A_23_P27515	PLD3	phospholipase D family, member 3	NM_001031696|NM_012268|NP_001026866|NP_036400	2.29111	0.00597633
UKv4_A_23_P379692	C14orf178	chromosome 14 open reading frame 178	NM_174943	0.335738	0.0192847
UKv4_A_23_P155979	EGF	epidermal growth factor (beta-urogastrone)	NM_001963|NP_001954	0.479081	0.276558
UKv4_A_23_P72387	AFAP1	actin filament associated protein 1	NM_001134647|NM_021638|NM_198595|NP_001128119|NP_067651|NP_940997	2.47376	0.0280692
UKv4_A_24_P302172	PTGFR	prostaglandin F receptor (FP)	NM_000959	0.378345	0.0164223
UKv4_A_23_P206022	ITGA11	integrin, alpha 11	NM_001004439	3.11997	0.017416
UKv4_A_23_P47614	PHLDA2	pleckstrin homology-like domain, family A, member 2	NM_003311	0.413739	0.00156393
UKv4_A_23_P353574	NEK7	NIMA (never in mitosis gene a)-related kinase 7	NM_133494|NP_598001	0.485305	0.00733936
UKv4_A_32_P206050	KIAA0984	KIAA0984 protein	XM_037557	0.428294	0.328658
UKv4_A_24_P73862	C1QTNF1	C1q and tumor necrosis factor related protein 1	NM_198594	2.28754	0.000478066
UKv4_A_23_P88141	GPHN	gephyrin	NM_001024218|NM_020806|NP_001019389|NP_065857	0.489906	8.65357e-06
UKv4_A_23_P2344	HOXC6	homeobox C6	NM_004503|NM_153693|NP_004494|NP_710160	0.45382	0.110571
UKv4_A_23_P51690	RHBG	Rh family, B glycoprotein	NM_020407|NP_065140	2.29943	0.0192826
UKv4_A_24_P230703	NRAP	nebulin-related anchoring protein	NM_198060	0.431544	0.45568
UKv4_A_23_P111206	FKBP5	FK506 binding protein 5	NM_004117|NP_004108	0.455559	0.000362374
UKv4_A_23_P210763	JAG1	jagged 1 (Alagille syndrome)	NM_000214|NP_000205	3.36892	0.030477
UKv4_A_23_P136254	SGCD	sarcoglycan, delta (35kDa dystrophin-associated glycoprotein)	NM_172244	0.461506	0.470165
UKv4_A_23_P138782	ACP2	acid phosphatase 2, lysosomal	NM_001610	2.74619	0.110717
UKv4_A_23_P79272	PDE1A	phosphodiesterase 1A, calmodulin-dependent	NM_001003683	8.35503	0.00138677
UKv4_A_23_P165457	CRYBA2	crystallin, beta A2	NM_005209	2.11398	0.39692
UKv4_A_23_P41476	SHISA3	shisa homolog 3 (Xenopus laevis)	NM_001080505|NP_001073974	0.0749923	2.29028e-05
UKv4_A_24_P222300	FNIP1	folliculin interacting protein 1	NM_133372	0.273633	0.0812938
UKv4_A_23_P68601	CST7	cystatin F (leukocystatin)	NM_003650|NP_003641	3.06461	0.271744
UKv4_A_23_P132237	C22orf31	chromosome 22 open reading frame 31	NM_015370	2.12262	0.255602
UKv4_A_23_P136936	SYP	synaptophysin	NM_003179	2.44782	0.377229
UKv4_A_23_P500542	DMBX1	diencephalon/mesencephalon homeobox 1	NM_147192	0.25381	0.276139
UKv4_A_23_P209129	LAIR2	leukocyte-associated immunoglobulin-like receptor 2	NM_002288	0.333359	0.0597704
UKv4_A_23_P391586	TPM1	tropomyosin 1 (alpha)	NM_001018004	2.62741	0.00162555
UKv4_A_23_P8834	EPHX2	epoxide hydrolase 2, cytoplasmic	NM_001979	0.44526	0.00491145
UKv4_A_23_P368681	GIMAP2	GTPase, IMAP family member 2	NM_015660	0.390847	0.00124129
UKv4_A_24_P679997	FBN1	fibrillin 1	NM_000138|NP_000129	2.00923	0.280673
UKv4_A_32_P155666	ECEL1	endothelin converting enzyme-like 1	NM_004826|NP_004817	2.04319	0.0850343
UKv4_A_23_P80491	RBP2	retinol binding protein 2, cellular	NM_004164|NP_004155	0.473099	0.27477
UKv4_A_23_P134854	CLDN23	claudin 23	NM_194284|NP_919260	0.362451	0.00120885
UKv4_A_23_P112296	DBH	dopamine beta-hydroxylase (dopamine beta-monooxygenase)	NM_000787|NP_000778	5.32269	0.00595972
UKv4_A_23_P155733	KCNIP4	Kv channel interacting protein 4	NM_147182	7.801	0.00498096
UKv4_A_23_P64919	FLJ22655	hypothetical protein FLJ22655	NM_024730	0.418449	0.00222702
UKv4_A_23_P328545	GABRP	gamma-aminobutyric acid (GABA) A receptor, pi	NM_014211|NP_055026	2.63344	0.143588
UKv4_A_32_P168973	MGC102966	similar to Keratin, type I cytoskeletal 16 (Cytokeratin-16) (CK-16) (Keratin-16) (K16)	XR_015937	2.60914	0.203145
UKv4_A_24_P224727	CEBPA	CCAAT/enhancer binding protein (C/EBP), alpha	NM_004364|NP_004355	2.31437	0.00256807
UKv4_A_23_P126649	PGBD5	piggyBac transposable element derived 5	NM_024554	0.48597	0.149265
UKv4_A_23_P137797	RYR2	ryanodine receptor 2 (cardiac)	NM_001035	7.39768	0.046742
UKv4_A_23_P89649	KRTAP3-3	keratin associated protein 3-3	NM_033185	2.21244	0.370314
UKv4_A_23_P329945	HIPK4	homeodomain interacting protein kinase 4	NM_144685	2.1165	0.281122
UKv4_A_23_P18078	RARRES1	retinoic acid receptor responder (tazarotene induced) 1	NM_002888|NM_206963|NP_002879|NP_996846	0.392964	0.259276
UKv4_A_23_P10025	NELL2	NEL-like 2 (chicken)	NM_006159|NP_006150	0.341687	1.27664e-05
UKv4_A_23_P115805	SYCE1	synaptonemal complex central element protein 1	NM_201564	3.01616	0.362129
UKv4_A_24_P623734	LOC257407	hypothetical protein LOC257407	XM_001129456	0.311746	0.333387
UKv4_A_23_P19590	VIL2	villin 2 (ezrin)	NM_003379	2.30104	0.00253296
UKv4_A_23_P142574	MOGAT1	monoacylglycerol O-acyltransferase 1	NM_058165	0.274326	0.00576903
UKv4_A_23_P113777	ITGBL1	integrin, beta-like 1 (with EGF-like repeat domains)	NM_004791|NP_004782	9.06064	0.000481767
UKv4_A_23_P388061	DRD1	dopamine receptor D1	NM_000794|NP_000785	2.4296	0.363718
UKv4_A_23_P159406	SPRR1B	small proline-rich protein 1B (cornifin)	NM_003125|NP_003116	0.495509	0.0205685
UKv4_A_23_P64898	KLRG1	killer cell lectin-like receptor subfamily G, member 1	NM_005810	0.39785	3.19047e-05
UKv4_A_23_P501754	CSF3	colony stimulating factor 3 (granulocyte)	NM_000759|NM_172219|NM_172220|NP_000750|NP_757373|NP_757374	2.99071	0.369656
UKv4_A_23_P202245	RET	ret proto-oncogene	NM_020630|NM_020975|NP_065681|NP_066124	0.496712	0.0106012
UKv4_A_24_P246573	KIAA1026	kazrin	NM_001018000	0.499082	0.49475
UKv4_A_24_P380061	ARHGAP24	Rho GTPase activating protein 24	NM_031305	2.53604	0.00310719
UKv4_A_23_P65857	TMCO5	transmembrane and coiled-coil domains 5	NM_152453	0.492859	0.0260348
UKv4_A_23_P28598	DLX2	distal-less homeobox 2	NM_004405	7.46959	0.00189548
UKv4_A_23_P137470	SIPA1L2	signal-induced proliferation-associated 1 like 2	NM_020808|NP_065859	2.78587	0.00091112
UKv4_A_23_P139418	GALNTL4	UDP-N-acetyl-alpha-D-galactosamine:polypeptide N-acetylgalactosaminyltransferase-like 4	NM_198516	0.0842604	4.55444e-07
UKv4_A_32_P177897	GRIA3	glutamate receptor, ionotrophic, AMPA 3	NM_000828	6.27829	1.23272e-05
UKv4_A_24_P32151	FAM101B	family with sequence similarity 101, member B	NM_182705	2.44689	0.00718708
UKv4_A_23_P16953	HTR2B	5-hydroxytryptamine (serotonin) receptor 2B	NM_000867	6.81277	0.000373839
UKv4_A_23_P130677	LOC55908	hepatocellular carcinoma-associated gene TD26	NM_018687	0.494653	0.421266
UKv4_A_23_P30614	PLN	phospholamban	NM_002667	2.47139	0.15196
UKv4_A_23_P399001	CXXC5	CXXC finger 5	NM_016463|NP_057547	2.23067	0.000595547
UKv4_A_23_P64661	ARHGAP9	Rho GTPase activating protein 9	NM_032496	0.1655	0.015552
UKv4_A_23_P386168	LOC255783	hypothetical protein LOC255783	NR_002797	3.14955	1.93605e-06
UKv4_A_23_P5234	ZNF43	zinc finger protein 43	NM_003423	0.453767	0.015924
UKv4_A_23_P111531	GLI3	GLI-Kruppel family member GLI3 (Greig cephalopolysyndactyly syndrome)	NM_000168	2.59908	0.00755433
UKv4_A_23_P133691	RRAGD	Ras-related GTP binding D	NM_021244|NP_067067	0.168958	9.06649e-05
UKv4_A_23_P435649	C18orf16	chromosome 18 open reading frame 16		0.474925	0.275837
UKv4_A_32_P231250	CD24	CD24 molecule	NM_013230|NP_037362|XM_001725629|XP_001725681	2.26702	0.0400571
UKv4_A_23_P306804	CITED4	Cbp/p300-interacting transactivator, with Glu/Asp-rich carboxy-terminal domain, 4	NM_133467	3.94681	0.3604
UKv4_A_32_P192692	KCNMA1	potassium large conductance calcium-activated channel, subfamily M, alpha member 1	NM_001014797	7.92395	3.48984e-05
UKv4_Hs259831.1	ACTL6B	actin-like 6B	NM_016188|NP_057272	0.378048	0.0138242
UKv4_A_23_P73117	CTNNA3	catenin (cadherin-associated protein), alpha 3	NM_013266	2.42844	0.28303
UKv4_A_23_P212105	DAZL	deleted in azoospermia-like	NM_001351|NP_001342	2.09208	0.296233
UKv4_A_23_P67748	RAB11B	RAB11B, member RAS oncogene family	NM_004218	2.20904	0.0197747
UKv4_A_23_P137697	SELP	selectin P (granule membrane protein 140kDa, antigen CD62)	NM_003005	2.33159	0.514121
UKv4_A_23_P371758	SDR-O	orphan short-chain dehydrogenase / reductase	NM_148897	2.46166	0.377664
UKv4_A_23_P209978	VSNL1	visinin-like 1	NM_003385	0.286048	0.00670973
UKv4_A_23_P155688	SPINK2	serine peptidase inhibitor, Kazal type 2 (acrosin-trypsin inhibitor)	NM_021114|NP_066937	0.420837	0.0266146
UKv4_A_23_P155351	BTD	biotinidase	NM_000060	2.03715	0.0408389
UKv4_A_23_P166400	RASL10A	RAS-like, family 10, member A	NM_001007279	0.454828	0.0239923
UKv4_A_24_P232252	SLC1A1	solute carrier family 1 (neuronal/epithelial high affinity glutamate transporter, system Xag), member 1	NM_004170|NP_004161	0.435808	0.0550773
UKv4_A_24_P181254	OLFM4	olfactomedin 4	NM_006418	4.5972	8.06236e-05
UKv4_A_24_P105933	VIPR1	vasoactive intestinal peptide receptor 1	NM_004624|NP_004615	5.15408	0.000878527
UKv4_A_23_P22013	RSPO1	R-spondin homolog (Xenopus laevis)	NM_001038633	13.0487	3.55026e-06
UKv4_A_23_P402279	VN1R2	vomeronasal 1 receptor 2	NM_173856	3.19358	0.198007
UKv4_A_23_P500010	KLK12	kallikrein-related peptidase 12	NM_145894	2.12038	0.40111
UKv4_A_23_P14165	GPR18	G protein-coupled receptor 18	NM_005292	3.66033	0.296319
UKv4_A_23_P11103	BMP15	bone morphogenetic protein 15	NM_005448	2.57591	0.363053
UKv4_A_32_P231097	RNF182	ring finger protein 182	NM_152737|NP_689950	0.353281	0.000185074
UKv4_Hs1101.3	POU2F2	POU class 2 homeobox 2	NM_002698|NP_002689	0.406724	0.175792
UKv4_A_23_P115785	FANK1	fibronectin type III and ankyrin repeat domains 1	NM_145235	2.66622	4.11979e-06
UKv4_A_23_P502320	AGRP	agouti related protein homolog (mouse)	NM_001138	2.33038	0.353475
UKv4_A_23_P39364	HOMER3	homer homolog 3 (Drosophila)	NM_004838	2.01103	0.0192228
UKv4_A_23_P19663	CTGF	connective tissue growth factor	NM_001901	8.34485	0.000237247
UKv4_A_24_P238578	KIAA1729	KIAA1729 protein	NM_053042	2.74936	0.346678
UKv4_A_23_P110052	FOXL2	forkhead box L2	NM_023067	2.49241	0.0149115
UKv4_A_24_P943781	FLJ21986	hypothetical protein FLJ21986	NM_024913	0.387303	0.0178756
UKv4_A_23_P255876	DNAI1	dynein, axonemal, intermediate chain 1	NM_012144|NP_036276	3.41957	0.358317
UKv4_A_23_P154245	GPR35	G protein-coupled receptor 35	NM_005301	2.36245	0.252788
UKv4_A_23_P126908	TNFRSF14	tumor necrosis factor receptor superfamily, member 14 (herpesvirus entry mediator)	NM_003820|NP_003811	4.52587	0.0158851
UKv4_A_23_P203498	TRIM22	tripartite motif-containing 22	NM_006074|NP_006065	2.32996	0.241261
UKv4_A_23_P73632	NR0B1	nuclear receptor subfamily 0, group B, member 1	NM_000475|NP_000466	0.492635	0.000239969
UKv4_A_23_P212800	FGF5	fibroblast growth factor 5	NM_004464|NM_033143|NP_004455|NP_149134	5.87914	0.00565751
UKv4_A_23_P55373	ALOX15	arachidonate 15-lipoxygenase	NM_001140	2.79377	0.359367
UKv4_A_23_P109964	CCDC54	coiled-coil domain containing 54	NM_032600	4.12136	0.337084
UKv4_A_32_P60716	FLJ25770	hypothetical protein FLJ25770	NM_178555	0.480691	0.437796
UKv4_A_23_P23616	PLEKHN1	pleckstrin homology domain containing, family N member 1	NM_032129	4.26695	0.0855624
UKv4_A_24_P33477	CTNNA2	catenin (cadherin-associated protein), alpha 2	NM_004389|NP_004380	2.30409	0.396883
UKv4_A_23_P122924	INHBA	inhibin, beta A	NM_002192|NP_002183	2.05516	0.132357
UKv4_A_23_P62406	F9	coagulation factor IX (plasma thromboplastic component, Christmas disease, hemophilia B)	NM_000133	3.35376	0.380142
UKv4_A_23_P166616	AGTR1	angiotensin II receptor, type 1	NM_000685|NM_004835|NM_009585|NM_031850|NM_032049|NP_000676|NP_004826|NP_033611|NP_114038|NP_114438	3.84847	0.000734292
UKv4_A_23_P410965	KIAA1522	KIAA1522	NM_020888|NP_065939	0.352541	0.000864887
UKv4_A_23_P135381	SP5	Sp5 transcription factor	NM_001003845	0.340743	0.00520454
UKv4_A_23_P402936	PPFIA2	protein tyrosine phosphatase, receptor type, f polypeptide (PTPRF), interacting protein (liprin), alpha 2	NM_003625|NP_003616	0.276163	0.000348194
UKv4_A_23_P83368	WWOX	WW domain containing oxidoreductase	NM_016373	2.66567	0.00259207
UKv4_A_23_P144476	SPRY1	sprouty homolog 1, antagonist of FGF signaling (Drosophila)	NM_199327	6.18311	0.00171745
UKv4_A_23_P90172	PPP1R15A	protein phosphatase 1, regulatory (inhibitor) subunit 15A	NM_014330	2.07002	0.00902838
UKv4_A_23_P12392	PTPRC	protein tyrosine phosphatase, receptor type, C	NM_002838|NM_080921|NM_080922|NM_080923|NP_002829|NP_563578|NP_563579|NP_563580	2.43987	0.375395
UKv4_A_23_P252462	GALNT9	UDP-N-acetyl-alpha-D-galactosamine:polypeptide N-acetylgalactosaminyltransferase 9 (GalNAc-T9)	NM_021808	2.84621	0.0513033
UKv4_A_32_P3955	LOC136288	hypothetical protein LOC136288	XM_059832	4.04759	0.372029
UKv4_A_23_P212617	TFRC	transferrin receptor (p90, CD71)	NM_003234	0.497023	0.00867213
UKv4_A_23_P27239	OR1D2	olfactory receptor, family 1, subfamily D, member 2	NM_002548	3.07534	0.402759
UKv4_A_32_P171942	C9orf131	chromosome 9 open reading frame 131	NM_203299	3.08784	0.351935
UKv4_A_24_P74731	DLG3	discs, large homolog 3 (neuroendocrine-dlg, Drosophila)	NM_020730|NM_021120|NP_065781|NP_066943	5.79072	0.0167309
UKv4_Hs162189.1	KALRN	kalirin, RhoGEF kinase	NM_001024660|NM_003947|NM_007064|NP_001019831|NP_003938|NP_008995	2.34772	0.101292
UKv4_A_23_P215642	TNS3	tensin 3	NM_022748	2.63119	0.358465
UKv4_A_23_P139919	CHST11	carbohydrate (chondroitin 4) sulfotransferase 11	NM_018413	0.466867	0.00119155
UKv4_A_23_P107350	SLC2A4	solute carrier family 2 (facilitated glucose transporter), member 4	NM_001042|NP_001033	0.2789	0.001436
UKv4_A_23_P151710	PTGER2	prostaglandin E receptor 2 (subtype EP2), 53kDa	NM_000956	0.361019	1.97043e-06
UKv4_A_24_P92558	ZNF674	zinc finger protein 674	NM_001039891	0.320844	0.207439
UKv4_A_23_P170636	KCNH8	potassium voltage-gated channel, subfamily H (eag-related), member 8	NM_144633	2.80485	0.000979085
UKv4_A_32_P495338	ST8SIA4	ST8 alpha-N-acetyl-neuraminide alpha-2,8-sialyltransferase 4	NM_005668|NM_175052|NP_005659|NP_778222	3.72419	0.0557586
UKv4_A_23_P132175	RTN4R	reticulon 4 receptor	NM_023004	0.444427	0.00296275
UKv4_A_23_P39871	SLC19A3	solute carrier family 19, member 3	NM_025243	0.209623	5.03963e-05
UKv4_A_23_P44894	DCLK1	doublecortin-like kinase 1	NM_004734	0.378584	0.40091
UKv4_A_32_P437227	FAM84B	family with sequence similarity 84, member B	NM_174911	0.486361	0.095001
UKv4_A_23_P34452	LOR	loricrin	NM_000427	2.7164	0.336122
UKv4_A_23_P254061	LUZPP1	leucine zipper protein pseudogene 1	NA	0.143451	0.364123
UKv4_A_24_P14464	WFDC2	WAP four-disulfide core domain 2	NM_006103|NP_006094	0.15104	0.000628081
UKv4_A_23_P254741	SOD3	superoxide dismutase 3, extracellular	NM_003102|NP_003093	0.226752	0.0208081
UKv4_Hs79000.1	GAP43	growth associated protein 43	NM_001130064|NM_002045|NP_001123536|NP_002036	2.86934	0.0403598
UKv4_A_24_P329795	C10orf10	chromosome 10 open reading frame 10	NM_007021|NP_008952	4.17672	0.0151848
UKv4_A_23_P151506	PLEK2	pleckstrin 2	NM_016445	0.382604	0.00300463
UKv4_A_23_P318904	SERTAD4	SERTA domain containing 4	NM_019605	0.394712	0.0125935
UKv4_A_23_P23873	PAPPA2	pappalysin 2	NM_020318	0.139521	0.372076
UKv4_A_24_P929565	UNQ6975	NGNL6975		0.30426	0.397819
UKv4_A_23_P30163	FLJ13197	hypothetical FLJ13197	XM_001125952	3.27364	0.0882998
UKv4_A_23_P25706	CLMN	calmin (calponin-like, transmembrane)	NM_024734	0.152961	0.000217781
UKv4_A_23_P62220	CD40LG	CD40 ligand (TNF superfamily, member 5, hyper-IgM syndrome)	NM_000074	3.93035	0.360756
UKv4_A_23_P11025	ZNF185	zinc finger protein 185 (LIM domain)		0.268589	0.00209997
UKv4_A_23_P417821	DMRTB1	DMRT-like family B with proline-rich C-terminal, 1	NM_033067	0.473498	0.442913
UKv4_A_24_P286687	ZDHHC2	zinc finger, DHHC-type containing 2	NM_016353|NP_057437	2.52233	0.000409278
UKv4_A_23_P33673	TRIM6	tripartite motif-containing 6	NM_001003818	0.402458	0.000279449
UKv4_A_24_P233014	KIF19	kinesin family member 19	NM_153209	0.305622	0.349836
UKv4_A_23_P70219	TLX3	T-cell leukemia homeobox 3	NM_021025	4.59841	0.147081
UKv4_A_23_P31765	PKIA	protein kinase (cAMP-dependent, catalytic) inhibitor alpha	NM_006823|NM_181839|NP_006814|NP_862822	3.78705	6.89046e-06
UKv4_A_23_P155257	FOXP1	forkhead box P1	NM_001012505|NM_032682|NP_001012523|NP_116071	3.87997	0.000468565
UKv4_A_23_P70961	INMT	indolethylamine N-methyltransferase	NM_006774	0.327125	0.227236
UKv4_A_24_P166663	CDK6	cyclin-dependent kinase 6	NM_001259|NP_001250	2.58749	0.00387302
UKv4_A_23_P35899	MMP27	matrix metallopeptidase 27	NM_022122|NP_071405	0.479073	0.42863
UKv4_A_23_P340822	TMEM146	transmembrane protein 146	NM_152784	2.56765	0.246349
UKv4_A_24_P202555	SIPA1L3	signal-induced proliferation-associated 1 like 3	NM_015073	2.97332	0.199113
UKv4_A_23_P143720	GRAP2	GRB2-related adaptor protein 2	NM_004810|NP_004801	0.459817	0.12506
UKv4_A_23_P123402	TRIM55	tripartite motif-containing 55	NM_184086	2.23099	0.00658486
UKv4_A_23_P59261	TPBG	trophoblast glycoprotein	NM_006670	3.72234	4.55526e-06
UKv4_A_23_P252541	RAB7B	RAB7B, member RAS oncogene family	NM_177403	11.9246	0.0113561
UKv4_A_24_P10444	TTLL6	tubulin tyrosine ligase-like family, member 6	NM_173623	2.84799	0.00685654
UKv4_A_23_P26021	COPS2	COP9 constitutive photomorphogenic homolog subunit 2 (Arabidopsis)	NM_004236|NP_004227	0.484904	0.0269847
UKv4_A_23_P26024	C15orf48	chromosome 15 open reading frame 48	NM_032413	3.92633	0.000695804
UKv4_A_23_P126836	TNFSF4	tumor necrosis factor (ligand) superfamily, member 4 (tax-transcriptionally activated glycoprotein 1, 34kDa)	NM_003326	2.8962	0.0518108
UKv4_A_23_P23090	PDC	phosducin	NM_002597	3.34287	0.272767
UKv4_A_23_P33816	WDR87	WD repeat domain 87	XM_940478	3.07377	0.381563
UKv4_A_23_P423074	KIAA0888	KIAA0888 protein		0.357769	0.0194637
UKv4_A_23_P25019	PRIM1	primase, DNA, polypeptide 1 (49kDa)	NM_000946|NP_000937	0.46957	0.00175483
UKv4_A_23_P93960	LOC136242	similar to RIKEN cDNA 1700016G05	NM_001008270	0.197532	0.370408
UKv4_A_23_P375165	FLJ35767	FLJ35767 protein	NM_207459	0.37586	0.000474244
UKv4_A_24_P103911	RGR	retinal G protein coupled receptor	NM_001012720|NM_001012722|NM_002921|NP_001012738|NP_001012740|NP_002912	3.19225	0.349305
UKv4_A_23_P142878	ATOH8	atonal homolog 8 (Drosophila)	NM_032827	2.23455	0.0001845
UKv4_A_23_P251293	SNCG	synuclein, gamma (breast cancer-specific protein 1)	NM_003087	0.256107	0.0043171
UKv4_A_23_P145096	PLA2G7	phospholipase A2, group VII (platelet-activating factor acetylhydrolase, plasma)	NM_005084	0.215945	0.0115717
UKv4_A_24_P491397	LDLRAD1	low density lipoprotein receptor class A domain containing 1	NM_001010978	2.7543	0.362019
UKv4_A_23_P151059	FAM90A1	family with sequence similarity 90, member A1	NM_018088	0.478405	0.0194318
UKv4_A_23_P360797	NTF3	neurotrophin 3	NM_002527	0.282648	5.31426e-05
UKv4_A_24_P917015	DYNC2H1	dynein, cytoplasmic 2, heavy chain 1	NM_001080463	0.454737	0.0911812
UKv4_A_23_P82979	LAMC3	laminin, gamma 3	NM_006059|NP_006050	0.268299	9.12884e-05
UKv4_A_23_P211141	DSCAM	Down syndrome cell adhesion molecule	NM_001389|NP_001380	3.03955	0.348412
UKv4_A_23_P28186	SRD5A2	steroid-5-alpha-reductase, alpha polypeptide 2 (3-oxo-5 alpha-steroid delta 4-dehydrogenase alpha 2)	NM_000348	2.03368	0.392685
UKv4_A_23_P75008	GAD2	glutamate decarboxylase 2 (pancreatic islets and brain, 65kDa)	NM_000818	6.90787	0.248579
UKv4_A_23_P161727	HSPB2	heat shock 27kDa protein 2	NM_001541|NP_001532	2.63724	0.209668
UKv4_A_23_P201939	PPM1J	protein phosphatase 1J (PP2C domain containing)	NM_005167	0.477008	7.34793e-06
UKv4_A_32_P176018	ACTL8	actin-like 8	NM_030812|NP_110439	0.294938	0.00791399
UKv4_A_23_P17844	PVALB	parvalbumin	NM_002854	2.28216	0.390217
UKv4_A_23_P70359	C6orf59	chromosome 6 open reading frame 59	XR_017853	2.10975	0.0457329
UKv4_Hs371342.4	ATXN1	ataxin 1	NM_000332|NM_001128164|NP_000323|NP_001121636	2.06444	0.0141165
UKv4_A_23_P90436	COMP	cartilage oligomeric matrix protein	NM_000095	7.28053	2.45681e-05
UKv4_A_23_P19369	LRRC16	leucine rich repeat containing 16	NM_017640	2.35879	0.173688
UKv4_A_23_P98350	BIRC3	baculoviral IAP repeat-containing 3	NM_001165|NM_182962|NP_001156|NP_892007	3.84326	0.0604314
UKv4_A_23_P108734	ALLC	allantoicase	NM_018436	2.10618	0.332305
UKv4_A_23_P151624	REM2	RAS (RAD and GEM)-like GTP binding 2	NM_173527	0.34258	0.411631
UKv4_A_23_P361584	TMEM154	transmembrane protein 154	NM_152680	4.3208	0.000167247
UKv4_A_23_P422849	FERD3L	Fer3-like (Drosophila)	NM_152898	2.98103	0.169061
UKv4_Hs278427.26	CDR1	cerebellar degeneration-related protein 1, 34kDa	NM_004065|NP_004056	0.157549	4.77755e-05
UKv4_A_23_P72487	XG	Xg blood group	NM_175569	11.8596	1.05792e-05
UKv4_A_23_P29773	LAMP3	lysosomal-associated membrane protein 3	NM_014398|NP_055213	0.332346	0.181652
UKv4_A_23_P125056	BAI1	brain-specific angiogenesis inhibitor 1	NM_001702|NP_001693	0.360037	0.0100122
UKv4_A_23_P383590	LOC339524	hypothetical protein LOC339524		2.60705	0.408182
UKv4_A_24_P345846	ANTXR2	anthrax toxin receptor 2	NM_058172	3.87843	0.00791687
UKv4_A_23_P382240	TMEM26	transmembrane protein 26	NM_178505	0.219199	0.245551
UKv4_A_23_P83436	PEPD	peptidase D	NM_000285|NP_000276	2.02604	0.00532981
UKv4_A_32_P150142	DKFZp434L192	hypothetical protein DKFZp434L192		0.375135	0.333923
UKv4_A_23_P110611	ZH2C2	zinc finger, H2C2 domain containing	NM_017676	0.49541	0.00940612
UKv4_A_23_P24774	ABCC8	ATP-binding cassette, sub-family C (CFTR/MRP), member 8	NM_000352|NP_000343	0.159027	0.0488743
UKv4_A_23_P377957	KCTD12	potassium channel tetramerisation domain containing 12	NM_138444|NP_612453	2.73436	0.00239046
UKv4_A_24_P143171	TMEM47	transmembrane protein 47	NM_031442|NP_113630	13.7245	0.0108763
UKv4_A_23_P108294	PPAP2C	phosphatidic acid phosphatase type 2C	NM_177543	13.7121	0.00182156
UKv4_A_23_P84230	OTP	orthopedia homeobox	NM_032109	4.38398	0.36865
UKv4_A_24_P304311	SLC22A8	solute carrier family 22 (organic anion transporter), member 8	NM_004254	0.377405	0.37379
UKv4_A_23_P137157	RENBP	renin binding protein	NM_002910|NP_002901	0.396542	0.000459111
UKv4_A_23_P122724	VNN2	vanin 2	NM_004665	0.469884	0.338981
UKv4_A_23_P164752	RAB8A	RAB8A, member RAS oncogene family	NM_005370|NP_005361	2.82147	0.0380539
UKv4_A_23_P111888	CTHRC1	collagen triple helix repeat containing 1	NM_138455	4.39066	2.39592e-05
UKv4_A_23_P147314	PCDH11Y	protocadherin 11 Y-linked	NM_032973	2.54065	0.0803773
UKv4_A_24_P148261	TGFB2	transforming growth factor, beta 2		2.65549	0.00260231
UKv4_A_23_P23029	BSND	Bartter syndrome, infantile, with sensorineural deafness (Barttin)	NM_057176	0.476377	0.145901
UKv4_A_32_P117026	LOC729970	hypothetical protein LOC729970		8.45792	0.353853
UKv4_A_32_P108107	DEFB119	defensin, beta 119	NM_153323	0.368173	0.393255
UKv4_A_23_P53198	DGAT2	diacylglycerol O-acyltransferase homolog 2 (mouse)	NM_032564	0.36212	0.00312182
UKv4_Hs108873.1	LOC100132891	hypothetical protein LOC100132891	XM_001715640|XM_001715754|XM_001715815|XP_001715692|XP_001715806|XP_001715867	2.46225	0.103096
UKv4_A_23_P256470	NPY	neuropeptide Y	NM_000905|NP_000896	5.10652	1.43567e-05
UKv4_A_24_P706340	LOC728215	similar to transmembrane protein 28	NM_001080396	2.05117	0.0226204
UKv4_A_24_P170403	FLJ43987	similar to RIKEN cDNA 4930433I11 gene	NM_001080474	3.1073	0.354771
UKv4_A_23_P19657	LRP11	low density lipoprotein receptor-related protein 11	NM_032832	3.49831	0.00155796
UKv4_A_32_P162507	GFRA2	GDNF family receptor alpha 2	NM_001495	0.33713	0.0489093
UKv4_A_23_P385690	WNT3A	wingless-type MMTV integration site family, member 3A	NM_033131	0.492196	0.0382462
UKv4_A_24_P350223	SHC4	SHC (Src homology 2 domain containing) family, member 4	NM_203349	2.13806	0.0173806
UKv4_A_23_P114713	CYP4B1	cytochrome P450, family 4, subfamily B, polypeptide 1	NM_000779	2.99399	0.34214
UKv4_A_24_P320103	MDS1	myelodysplasia syndrome 1	NM_004991	12.4238	0.346678
UKv4_A_32_P102519	LOC541473	FKBP6-like	NM_001013748	4.21641	0.317318
UKv4_A_23_P100127	CASC5	cancer susceptibility candidate 5	NM_170589	0.487764	0.209103
UKv4_A_32_P88231	LOC643684	hypothetical LOC643684	XM_931745	4.51911	0.173856
UKv4_A_24_P386746	RBP5	retinol binding protein 5, cellular	NM_031491	0.304987	0.123271
UKv4_A_23_P201193	TSPAN2	tetraspanin 2	NM_005725|NP_005716	0.311019	0.000828888
UKv4_A_23_P14019	APOBEC1	apolipoprotein B mRNA editing enzyme, catalytic polypeptide 1	NM_001644	2.18862	0.367872
UKv4_A_23_P378364	PCDH7	protocadherin 7	NM_032457	5.0195	0.0299354
UKv4_A_23_P170238	PCDH10	protocadherin 10	NM_020815	2.34976	0.0927359
UKv4_A_24_P357266	GRPR	gastrin-releasing peptide receptor	NM_005314	3.93528	0.00035937
UKv4_A_23_P346477	KRTAP4-3	keratin associated protein 4-3	XM_497545	4.05411	0.359
UKv4_A_32_P51237	ANKRD38	ankyrin repeat domain 38	NM_181712	2.61831	0.185021
UKv4_A_23_P51729	GJA12	gap junction protein, alpha 12, 47kDa	NM_020435	0.448865	0.019071
UKv4_A_23_P414328	CACNG5	calcium channel, voltage-dependent, gamma subunit 5	NM_145811	3.56901	0.350764
UKv4_A_24_P54390	RASGRP3	RAS guanyl releasing protein 3 (calcium and DAG-regulated)	NM_170672	4.3836	0.00113796
UKv4_A_23_P5718	CHRNG	cholinergic receptor, nicotinic, gamma	NM_005199	2.86857	0.243956
UKv4_A_24_P76649	GPRIN3	GPRIN family member 3	NM_198281	0.406392	0.359958
UKv4_A_24_P857527	RAET1K	retinoic acid early transcript 1K pseudogene	XR_017005	3.20331	0.277201
UKv4_A_23_P80752	PLXND1	plexin D1	NM_015103	0.415088	0.013002
UKv4_A_23_P428887	KLHL34	kelch-like 34 (Drosophila)	NM_153270|NP_695002	0.205983	0.220543
UKv4_A_32_P352358	OR7E125P	olfactory receptor, family 7, subfamily E, member 125 pseudogene	NM_001040066	2.20317	0.175559
UKv4_A_23_P140967	MEFV	Mediterranean fever	NM_000243|NP_000234	2.1751	0.246655
UKv4_A_32_P78491	ETV1	ets variant gene 1	NM_004956|NP_004947	0.458006	0.0482323
UKv4_A_23_P252432	TM4SF4	transmembrane 4 L six family member 4	NM_004617	10.3019	0.000931799
UKv4_A_24_P128442	TBX15	T-box 15	NM_152380	6.3882	0.0257813
UKv4_A_23_P164966	NLRP4	NLR family, pyrin domain containing 4	NM_134444	0.320852	0.156642
UKv4_A_32_P58606	ONECUT2	one cut domain, family member 2	NM_004852	2.22277	0.0419317
UKv4_A_23_P84860	FAM107A	family with sequence similarity 107, member A	NM_001076778|NM_007177|NP_001070246|NP_009108	0.219561	0.0220094
UKv4_A_32_P163082	OCC-1	overexpressed in colon carcinoma-1	XR_040442|XR_040443|XR_040444	2.24091	0.00213177
UKv4_A_32_P126157	ST6GAL2	ST6 beta-galactosamide alpha-2,6-sialyltranferase 2		2.21452	0.00206986
UKv4_A_24_P160070	HUNK	hormonally upregulated Neu-associated kinase	NM_014586	3.74794	0.364763
UKv4_A_23_P200160	CFH	complement factor H	NM_001014975	15.1307	0.0023309
UKv4_A_23_P371835	GATA5	GATA binding protein 5	NM_080473	0.133993	0.00258092
UKv4_A_23_P129916	DHRS7C	dehydrogenase/reductase (SDR family) member 7C	XM_113912	2.89437	0.343671
UKv4_A_23_P436618	GABRA5	gamma-aminobutyric acid (GABA) A receptor, alpha 5	NM_000810|NP_000801	0.0633999	0.000106189
UKv4_A_23_P301521	KIAA1462	KIAA1462	NM_020848|NP_065899	2.97768	0.00268248
UKv4_A_23_P88880	ZNF423	zinc finger protein 423	NM_015069|NP_055884	4.98466	0.0139994
UKv4_A_24_P521559	UGT2B10	UDP glucuronosyltransferase 2 family, polypeptide B10	NM_001075	4.57001	0.0315395
UKv4_A_23_P96395	ASB12	ankyrin repeat and SOCS box-containing 12	NM_130388|NP_569059	0.450115	0.0671446
UKv4_A_23_P391443	PPM1H	protein phosphatase 1H (PP2C domain containing)	XM_350880	2.01595	0.259015
UKv4_A_23_P215634	IGFBP3	insulin-like growth factor binding protein 3	NM_000598|NM_001013398|NP_000589|NP_001013416	3.37341	0.000601159
UKv4_A_23_P156873	ULBP1	UL16 binding protein 1	NM_025218	0.234593	0.196038
UKv4_A_24_P124875	OTUB2	OTU domain, ubiquitin aldehyde binding 2	NM_023112	0.452088	0.000316416
UKv4_A_23_P123308	TEX15	testis expressed 15	NM_031271	0.467748	0.137293
UKv4_A_32_P213831	FAM40B	family with sequence similarity 40, member B	NM_020704	2.33707	0.0148435
UKv4_A_23_P427122	ART5	ADP-ribosyltransferase 5	NM_053017	0.342512	0.00346015
UKv4_A_23_P139123	SERPING1	serpin peptidase inhibitor, clade G (C1 inhibitor), member 1	NM_000062|NM_001032295|NP_000053|NP_001027466	2.95968	0.287681
UKv4_A_23_P416666	CX62	connexin 62	NM_032602	3.9172	0.358707
UKv4_A_32_P174441	FLJ39061	hypothetical protein FLJ39061	NM_001080445	0.300732	0.36108
UKv4_A_23_P101013	TMC6	transmembrane channel-like 6	NM_007267	0.492307	0.00484283
UKv4_A_23_P162486	PTPN6	protein tyrosine phosphatase, non-receptor type 6	NM_002831|NM_080548|NM_080549|NP_002822|NP_536858|NP_536859	2.34226	0.460589
UKv4_A_23_P52425	NKX2-3	NK2 transcription factor related, locus 3 (Drosophila)	NM_145285	0.287199	0.396744
UKv4_A_23_P115444	TNFSF18	tumor necrosis factor (ligand) superfamily, member 18	NM_005092	0.175728	0.363925
UKv4_A_23_P313476	FAM120B	family with sequence similarity 120B	NM_032448	2.20252	0.0109596
UKv4_A_23_P6674	LXN	latexin	NM_020169	2.15629	0.219359
UKv4_A_24_P652609	RP11-138L21.1	similar to cell recognition molecule CASPR3	XM_001128059	3.34816	2.95158e-05
UKv4_A_23_P83403	DKFZP686A01247	hypothetical protein	NM_014988	5.6112	6.0089e-06
UKv4_A_23_P251387	REPS2	RALBP1 associated Eps domain containing 2	NM_001080975|NM_004726|NP_001074444|NP_004717	0.49662	0.0204698
UKv4_A_23_P317796	MOGAT3	monoacylglycerol O-acyltransferase 3	NM_178176	2.18933	0.283901
UKv4_A_23_P325606	ESX1	extraembryonic, spermatogenesis, homeobox 1 homolog (mouse)	NM_153448	0.499278	0.253289
UKv4_A_24_P139229	POFUT2	protein O-fucosyltransferase 2	NM_015227|NM_133634|NM_133635|NP_056042|NP_598367|NP_598368|NR_004858	3.00977	0.0439422
UKv4_A_23_P36985	PCDH8	protocadherin 8	NM_002590	0.0428377	0.000997157
UKv4_A_24_P804667	LOC751071	hypothetical protein LOC751071	NM_001043229|NP_001036694	0.453192	0.0374626
UKv4_A_23_P374695	TEK	TEK tyrosine kinase, endothelial	NM_000459|NP_000450	10.9357	0.000357024
UKv4_A_23_P424472	CDC14A	CDC14 cell division cycle 14 homolog A (S. cerevisiae)	NM_003672	7.83837	0.357114
UKv4_A_23_P376188	C10orf30	chromosome 10 open reading frame 30		0.327289	0.00263037
UKv4_A_24_P40529	TMLHE	trimethyllysine hydroxylase, epsilon	NM_018196	0.495698	0.114775
UKv4_A_23_P15146	IL32	interleukin 32	NM_001012631|NM_001012632|NM_001012633|NM_001012634|NM_001012635|NM_001012636|NM_001012718|NM_004221|NP_001012649|NP_001012650|NP_001012651|NP_001012652|NP_001012653|NP_001012654|NP_001012736|NP_004212	2.40128	0.000353105
UKv4_A_32_P83845	HEY1	hairy/enhancer-of-split related with YRPW motif 1	NM_012258	3.3051	0.0674606
UKv4_A_24_P96403	RUNX1	runt-related transcription factor 1	NM_001001890|NM_001122607|NM_001754|NP_001001890|NP_001116079|NP_001745	4.52472	2.53992e-06
UKv4_A_23_P322086	C12orf39	chromosome 12 open reading frame 39	NM_030572	0.176995	0.377187
UKv4_A_24_P416997	APOL3	apolipoprotein L, 3	NM_145641	0.452506	0.0550587
UKv4_A_24_P109554	CEP110	centrosomal protein 110kDa	NM_007018	0.459565	0.0538341
UKv4_A_23_P140475	NOX5	NADPH oxidase, EF-hand calcium binding domain 5	NM_024505	2.63006	0.188813
UKv4_A_24_P78862	SLC43A2	solute carrier family 43, member 2	NM_152346	2.71513	0.186337
UKv4_A_23_P156390	JAKMIP2	janus kinase and microtubule interacting protein 2	NM_014790	0.36118	0.00137602
UKv4_A_24_P12136	S100Z	S100 calcium binding protein Z	NM_130772	2.63959	0.321887
UKv4_A_23_P77852	ZPBP2	zona pellucida binding protein 2	NM_199321	2.12872	0.338724
UKv4_A_23_P401606	EDIL3	EGF-like repeats and discoidin I-like domains 3	NM_005711	4.15128	0.0127098
UKv4_A_23_P36825	GPRC5A	G protein-coupled receptor, family C, group 5, member A	NM_003979	0.300471	0.000803527
UKv4_A_24_P314585	ERAS	ES cell expressed Ras	NM_181532	3.12203	0.23965
UKv4_A_24_P341985	BCO2	beta-carotene oxygenase 2	NM_001037290|NM_031938|NP_001032367|NP_114144	2.07738	0.341033
UKv4_A_23_P24129	DKK1	dickkopf homolog 1 (Xenopus laevis)	NM_012242	9.52078	0.000256558
UKv4_A_23_P305550	CAPN10	calpain 10	NM_023089	2.11167	0.253871
UKv4_A_23_P17345	MAFB	v-maf musculoaponeurotic fibrosarcoma oncogene homolog B (avian)	NM_005461|NP_005452	3.15299	0.00251358
UKv4_A_23_P82099	NOX3	NADPH oxidase 3	NM_015718	2.38998	0.0805715
UKv4_A_24_P146683	MSMB	microseminoprotein, beta-	NM_002443|NM_138634|NP_002434|NP_619540	4.64315	0.308095
UKv4_A_23_P252758	KEL	Kell blood group, metallo-endopeptidase	NM_000420	2.53455	0.374502
UKv4_A_23_P405295	LCE3C	late cornified envelope 3C	NM_178434	0.302146	0.124388
UKv4_A_24_P205994	EPGN	epithelial mitogen homolog (mouse)	NM_001013442	2.63013	0.384487
UKv4_A_23_P212423	XYLB	xylulokinase homolog (H. influenzae)	NM_005108	0.449394	0.0657253
UKv4_A_32_P308779	ZNF620	zinc finger protein 620	NM_175888|NP_787084|NR_024114	0.478609	0.0433733
UKv4_A_24_P268123	ST3GAL3	ST3 beta-galactoside alpha-2,3-sialyltransferase 3	NM_174963	3.26812	0.275778
UKv4_A_23_P111260	NT5E	5'-nucleotidase, ecto (CD73)	NM_002526	2.40823	0.000652641
UKv4_A_23_P30091	UCP1	uncoupling protein 1 (mitochondrial, proton carrier)	NM_021833	0.490047	0.402342
UKv4_A_23_P107597	ATP8B1	ATPase, Class I, type 8B, member 1	NM_005603	2.67383	0.210845
UKv4_A_24_P74508	SLC25A18	solute carrier family 25 (mitochondrial carrier), member 18	NM_031481	0.366912	0.242209
UKv4_A_32_P175715	MEIG1	meiosis expressed gene 1 homolog (mouse)	NM_001080836	0.485129	0.199409
UKv4_A_23_P121480	CD200	CD200 molecule	NM_001004196|NM_005944|NP_001004196|NP_005935	0.473734	0.465836
UKv4_A_23_P99642	SLC7A7	solute carrier family 7 (cationic amino acid transporter, y+ system), member 7	NM_003982	2.99411	0.0239759
UKv4_A_23_P102172	CPO	carboxypeptidase O	NM_173077	0.414434	0.367874
UKv4_A_23_P126075	KCNK1	potassium channel, subfamily K, member 1	NM_002245|NP_002236	0.488555	6.64845e-05
UKv4_A_23_P38304	CD300LG	CD300 molecule-like family member g	NM_145273	0.454303	0.446149
UKv4_A_24_P29733	PFTK1	PFTAIRE protein kinase 1	NM_012395|NP_036527	0.241832	0.00461171
UKv4_A_24_P24848	PSORS1C1	psoriasis susceptibility 1 candidate 1	NM_014068|NP_054787	2.38255	0.108857
UKv4_A_32_P186731	C20orf82	chromosome 20 open reading frame 82	XM_097736	3.78625	0.0403688
UKv4_A_23_P381172	MRAP	melanocortin 2 receptor accessory protein	NM_206898	2.27737	0.325169
UKv4_A_24_P120251	TM4SF18	transmembrane 4 L six family member 18	NM_138786|NP_620141	2.15699	0.195689
UKv4_A_23_P169993	ADCY8	adenylate cyclase 8 (brain)	NM_001115|NP_001106	2.46717	0.0798759
UKv4_A_23_P14564	GPR65	G protein-coupled receptor 65	NM_003608	0.490298	0.359337
UKv4_A_24_P93309	ARMETL1	arginine-rich, mutated in early stage tumors-like 1	NM_001029954	0.454616	0.00314077
UKv4_A_24_P148762	IL1RAP	interleukin 1 receptor accessory protein	NM_002182	3.03165	0.00169452
UKv4_A_23_P67339	RCN3	reticulocalbin 3, EF-hand calcium binding domain	NM_020650	2.26611	0.0045512
UKv4_A_23_P346900	CACNA2D2	calcium channel, voltage-dependent, alpha 2/delta subunit 2	NM_001005505|NM_006030|NP_001005505|NP_006021	0.426089	0.0325356
UKv4_A_24_P97405	LOC727811	similar to chemokine (C-C motif) receptor-like 2	NM_001097632|NP_001091101|XM_001717282|XP_001717334	2.1251	0.390247
UKv4_A_23_P144847	CDH12	cadherin 12, type 2 (N-cadherin 2)	NM_004061|NP_004052	3.13096	0.388428
UKv4_A_23_P144843	ESM1	endothelial cell-specific molecule 1	NM_007036	2.32617	0.285011
UKv4_A_32_P4985	CAMTA1	calmodulin binding transcription activator 1	NM_015215|NP_056030	3.90179	0.0172706
UKv4_A_24_P57631	GPC3	glypican 3	NM_004484|NP_004475	2.31979	0.203911
UKv4_A_23_P10559	AATK	apoptosis-associated tyrosine kinase	NM_001080395	0.369962	0.00372164
UKv4_A_24_P160380	PDLIM2	PDZ and LIM domain 2 (mystique)	NM_176871	2.39121	0.475426
UKv4_A_23_P353035	IGFBP7	insulin-like growth factor binding protein 7	NM_001553|NP_001544	29.0445	4.98505e-06
UKv4_A_23_P45871	IFI44L	interferon-induced protein 44-like	NM_006820|NP_006811|XM_001725615|XM_001726761|XM_001726800|XP_001725667|XP_001726813|XP_001726852	0.18133	0.000181009
UKv4_A_23_P139028	POU2F3	POU class 2 homeobox 3	NM_014352|NP_055167	0.470327	0.363931
UKv4_A_23_P21485	PID1	phosphotyrosine interaction domain containing 1	NM_001100818|NM_017933|NP_001094288|NP_060403	2.19031	6.60178e-05
UKv4_A_24_P252033	SERAC1	serine active site containing 1	NM_032861	3.07869	0.199686
UKv4_A_23_P9621	ELF4	E74-like factor 4 (ets domain transcription factor)	NM_001421	0.442896	0.286472
UKv4_A_23_P420359	ADAMTS20	ADAM metallopeptidase with thrombospondin type 1 motif, 20	NM_025003|NP_079279	2.55227	0.348357
UKv4_A_32_P183367	BRUNOL4	bruno-like 4, RNA binding protein (Drosophila)	XM_001128998	4.08957	0.00011789
UKv4_A_23_P433369	HEATR5A	HEAT repeat containing 5A		2.07085	0.00783268
UKv4_A_32_P305020	LOC200169	hypothetical protein LOC200169		3.98753	0.00162071
UKv4_A_23_P76914	SIX1	SIX homeobox 1	NM_005982|NP_005973	0.355128	0.0113096
UKv4_A_24_P941643	PLCB1	phospholipase C, beta 1 (phosphoinositide-specific)	NM_182734	0.38931	0.00800441
UKv4_A_23_P112481	AQP3	aquaporin 3 (Gill blood group)	NM_004925|NP_004916	2.31104	0.00644765
UKv4_A_24_P289471	RNASET2	ribonuclease T2	NM_003730	2.57454	5.62351e-05
UKv4_A_23_P205489	SLC7A8	solute carrier family 7 (cationic amino acid transporter, y+ system), member 8	NM_182728	18.4526	0.0122114
UKv4_A_23_P204286	MGP	matrix Gla protein	NM_000900	2.86481	2.03e-07
UKv4_A_23_P79251	EHD3	EH-domain containing 3	NM_014600|NP_055415	2.21843	0.00340331
UKv4_A_23_P65532	PELI2	pellino homolog 2 (Drosophila)	NM_021255|NP_067078	0.395006	0.00486805
UKv4_A_23_P4782	CACNG7	calcium channel, voltage-dependent, gamma subunit 7	NM_031896	0.393455	0.0610761
UKv4_A_23_P21560	FAM49A	family with sequence similarity 49, member A	NM_030797|NP_110424	3.03066	0.335551
UKv4_A_24_P182947	GCET2	germinal center expressed transcript 2	NM_001008756	0.448765	0.288817
UKv4_Hs173259.1	C6orf35	chromosome 6 open reading frame 35	NM_018452|NP_060922	2.24893	0.00776476
UKv4_A_23_P214627	AIF1	allograft inflammatory factor 1	NM_001623|NM_032955|NP_001614|NP_116573	0.200134	0.354608
UKv4_A_32_P89827	LOC374491	TPTE and PTEN homologous inositol lipid phosphatase pseudogene	NR_002815	2.18601	0.0041506
UKv4_A_23_P41750	SPZ1	spermatogenic leucine zipper 1	NM_032567	0.265198	0.140728
UKv4_A_23_P131263	MPP4	membrane protein, palmitoylated 4 (MAGUK p55 subfamily member 4)	NM_033066	0.459837	0.00205888
UKv4_A_32_P32315	SRGN	serglycin	NM_002727|NP_002718	0.291463	0.399593
UKv4_A_23_P112726	SCN9A	sodium channel, voltage-gated, type IX, alpha subunit	NM_002977|NP_002968	7.1689	0.000437049
UKv4_A_23_P30200	PCDHB16	protocadherin beta 16	NM_020957	2.54016	0.0142548
UKv4_A_23_P71880	SPINK4	serine peptidase inhibitor, Kazal type 4	NM_014471	2.1854	0.0041214
UKv4_A_23_P432947	GREM1	gremlin 1, cysteine knot superfamily, homolog (Xenopus laevis)	NM_013372|NP_037504	6.67315	0.000162419
UKv4_A_23_P28761	HNF4A	hepatocyte nuclear factor 4, alpha	NM_000457|NM_001030003|NM_001030004|NM_175914|NM_178849|NM_178850|NP_000448|NP_001025174|NP_001025175|NP_787110|NP_849180|NP_849181	2.10762	0.270562
UKv4_A_23_P323488	LOC375748	RAD26L hypothetical protein	NM_001010895	0.417471	0.0889788
UKv4_A_23_P124252	CAMK1D	calcium/calmodulin-dependent protein kinase ID	NM_020397	0.10042	0.00223768
UKv4_A_23_P348808	GPR3	G protein-coupled receptor 3	NM_005281|NP_005272	2.85567	0.334264
UKv4_A_24_P130363	C18orf1	chromosome 18 open reading frame 1	NM_001003674|NM_001003675|NM_004338|NM_181481|NM_181482|NM_181483|NP_001003674|NP_001003675|NP_004329|NP_852146|NP_852147|NP_852148	3.98822	0.00407993
UKv4_A_23_P97173	HSD3B1	hydroxy-delta-5-steroid dehydrogenase, 3 beta- and steroid delta-isomerase 1	NM_000862	2.12939	0.366918
UKv4_A_23_P128744	BDKRB1	bradykinin receptor B1	NM_000710|NP_000701	7.84183	0.000257096
UKv4_A_23_P209731	ARMC9	armadillo repeat containing 9	NM_025139|NP_079415	3.42735	0.00487153
UKv4_A_24_P187766	LRRN3	leucine rich repeat neuronal 3	NM_001099658|NM_001099660|NM_018334|NP_001093128|NP_001093130|NP_060804	3.56318	0.0494327
UKv4_A_23_P1029	MFAP2	microfibrillar-associated protein 2	NM_002403|NM_017459|NP_002394|NP_059453	2.29951	0.00274255
UKv4_A_23_P431971	CRTAC1	cartilage acidic protein 1	NM_018058	0.385686	0.000328924
UKv4_A_24_P602871	SAMD5	sterile alpha motif domain containing 5	NM_001030060	3.25634	0.00316137
UKv4_A_23_P48740	DIO2	deiodinase, iodothyronine, type II	NM_013989	5.84387	0.00110651
UKv4_A_23_P316974	SYNJ2	synaptojanin 2	NM_003898	2.20484	0.000636548
UKv4_A_24_P108517	CRB3	crumbs homolog 3 (Drosophila)	NM_139161|NM_174881|NP_631900|NP_777377	0.327758	0.319293
UKv4_A_23_P131588	BMP10	bone morphogenetic protein 10	NM_014482	2.30649	0.253885
UKv4_A_32_P220798	CD34	CD34 molecule	NM_001773	0.292889	0.0340241
UKv4_A_23_P64879	KCNJ8	potassium inwardly-rectifying channel, subfamily J, member 8	NM_004982	0.144137	0.00183918
UKv4_A_23_P64873	DCN	decorin	NM_001920	0.363326	0.000364829
UKv4_A_23_P89215	FN3K	fructosamine 3 kinase	NM_022158	4.34288	0.354149
UKv4_A_24_P366493	LOC220429	CTAGE family, member 5 pseudogene	XR_015175	0.348784	0.21834
UKv4_A_23_P77612	KREMEN2	kringle containing transmembrane protein 2	NM_172229	0.0971147	0.00027365
UKv4_A_24_P64393	MARCH5	membrane-associated ring finger (C3HC4) 5	NM_017824	2.11215	0.321333
UKv4_A_23_P144348	SLIT2	slit homolog 2 (Drosophila)	NM_004787|NP_004778	2.05654	7.3956e-05
UKv4_A_23_P312271	C13orf26	chromosome 13 open reading frame 26	NM_152325	0.380317	0.355446
UKv4_A_23_P361448	SESN3	sestrin 3	NM_144665|NP_653266	0.438214	0.00124187
UKv4_A_23_P251855	SLC12A7	solute carrier family 12 (potassium/chloride transporters), member 7	NM_006598	2.598	0.0169583
UKv4_A_23_P54918	LDHD	lactate dehydrogenase D	NM_153486	0.287154	0.0245574
UKv4_A_23_P15101	TMC5	transmembrane channel-like 5	NM_024780	17.1372	0.0303778
UKv4_A_23_P317620	ARL4C	ADP-ribosylation factor-like 4C	NM_005737	2.15034	0.0392774
UKv4_A_23_P213745	CXCL14	chemokine (C-X-C motif) ligand 14	NM_004887	2.69983	0.00165367
UKv4_A_23_P145134	FGFR1OP	FGFR1 oncogene partner	NM_007045	2.37864	0.000381309
UKv4_A_23_P357207	MRAP2	melanocortin 2 receptor accessory protein 2	NM_138409|NP_612418	0.333508	7.34808e-05
UKv4_A_23_P257335	KHDRBS3	KH domain containing, RNA binding, signal transduction associated 3	NM_006558	0.360451	1.85166e-05
UKv4_A_23_P214244	ENPP5	ectonucleotide pyrophosphatase/phosphodiesterase 5 (putative function)	NM_021572	0.330156	0.0028218
UKv4_A_32_P61657	ZNF33B	zinc finger protein 33B	NM_006955|NP_008886	0.438838	0.0168647
UKv4_A_23_P114210	POU3F4	POU domain, class 3, transcription factor 4	NM_000307	0.466923	0.369864
UKv4_A_23_P216667	FOXE1	forkhead box E1 (thyroid transcription factor 2)	NM_004473	0.403029	0.00777283
UKv4_A_24_P921610	PAR5	Prader-Willi/Angelman syndrome-5		0.143989	0.357701
UKv4_A_23_P128503	IL26	interleukin 26	NM_018402	4.41311	0.174014
UKv4_A_23_P417100	KRTAP4-6	keratin associated protein 4-6	XM_926610	2.08121	0.498841
UKv4_A_23_P92562	ADH7	alcohol dehydrogenase 7 (class IV), mu or sigma polypeptide	NM_000673	0.0759703	0.355123
UKv4_A_23_P250164	HGD	homogentisate 1,2-dioxygenase (homogentisate oxidase)	NM_000187	3.05052	0.231624
UKv4_A_23_P57910	RTP3	receptor (chemosensory) transporter protein 3	NM_031440|NP_113628	0.430115	0.336815
UKv4_A_23_P7048	C4orf6	chromosome 4 open reading frame 6	NM_005750	2.30871	0.423771
UKv4_A_23_P335981	HOXC12	homeobox C12	NM_173860	2.22932	0.361766
UKv4_A_23_P48570	DHRS2	dehydrogenase/reductase (SDR family) member 2	NM_005794|NM_182908|NP_005785|NP_878912	2.33691	0.000276725
UKv4_A_24_P282416	ABL1	v-abl Abelson murine leukemia viral oncogene homolog 1	NM_007313	0.488703	0.00516302
UKv4_A_23_P20101	TAS2R4	taste receptor, type 2, member 4	NM_016944	0.293689	0.406728
UKv4_A_24_P239606	GADD45B	growth arrest and DNA-damage-inducible, beta	NM_015675|NP_056490	2.24706	0.171388
UKv4_A_24_P349117	GPR158	G protein-coupled receptor 158	NM_020752	2.24508	0.195747
UKv4_A_24_P376322	MBD1	methyl-CpG binding domain protein 1	NM_015845	2.06432	0.0460517
UKv4_A_23_P328074	SALL1	sal-like 1 (Drosophila)	NM_002968	0.265204	0.00149873
UKv4_A_23_P125788	TCEAL7	transcription elongation factor A (SII)-like 7	NM_152278	9.80442	0.343773
UKv4_A_23_P124438	ZNF718	zinc finger protein 718	NM_001039127	2.17657	0.350731
UKv4_A_24_P123190	PLD1	phospholipase D1, phosphatidylcholine-specific	NM_001130081|NM_002662|NP_001123553|NP_002653	6.57889	0.30383
UKv4_A_24_P367645	MAP7D2	MAP7 domain containing 2	NM_152780	0.171677	0.00103988
UKv4_Hs169370.4	FYN	FYN oncogene related to SRC, FGR, YES	NM_002037|NM_153047|NM_153048|NP_002028|NP_694592|NP_694593	2.04786	0.458441
UKv4_A_32_P171225	LOC729464	hypothetical protein LOC729464	XM_001133802	14.2424	0.000398998
UKv4_A_24_P548966	RAB3B	RAB3B, member RAS oncogene family		3.16661	0.0866379
UKv4_A_23_P82169	SOX4	SRY (sex determining region Y)-box 4	NM_003107|NP_003098	2.21058	0.000478526
UKv4_A_24_P479551	FLJ25076	similar to CG4502-PA	XM_059689	0.241746	0.000775526
UKv4_A_23_P141974	TPM4	tropomyosin 4	NM_003290	2.05598	0.000123838
UKv4_A_23_P310460	MDGA1	MAM domain containing glycosylphosphatidylinositol anchor 1	NM_153487|NP_705691	8.97842	2.88815e-05
UKv4_A_23_P57277	C21orf7	chromosome 21 open reading frame 7	NM_020152	2.21754	0.00945014
UKv4_A_23_P256561	TLR6	toll-like receptor 6	NM_006068|NP_006059	0.408567	0.042133
UKv4_A_23_P73413	SLC26A7	solute carrier family 26, member 7	NM_052832	0.470448	0.127441
UKv4_A_23_P145507	EYA4	eyes absent homolog 4 (Drosophila)	NM_004100	0.331662	0.019862
UKv4_A_32_P30271	ARRDC5	arrestin domain containing 5	NM_001080523	0.231292	0.238601
UKv4_A_23_P127957	P4HA3	procollagen-proline, 2-oxoglutarate 4-dioxygenase (proline 4-hydroxylase), alpha polypeptide III	NM_182904	5.43335	0.00212253
UKv4_A_23_P25305	ASCL1	achaete-scute complex homolog 1 (Drosophila)	NM_004316|NP_004307	4.48075	0.000362098
UKv4_A_23_P169819	EPHA3	EPH receptor A3	NM_005233	0.0321502	3.82003e-05
UKv4_A_23_P28530	FLJ20160	FLJ20160 protein	NM_017694|NP_060164	0.341012	0.102575
UKv4_A_32_P64200	GUCA1B	guanylate cyclase activator 1B (retina)	NM_002098	0.477996	0.265383
UKv4_A_23_P148047	PTGER4	prostaglandin E receptor 4 (subtype EP4)	NM_000958|NP_000949	4.75463	0.0464212
UKv4_A_23_P121533	SPON2	spondin 2, extracellular matrix protein	NM_001128325|NM_012445|NP_001121797|NP_036577	4.00576	0.00782449
UKv4_A_24_P149266	PACSIN1	protein kinase C and casein kinase substrate in neurons 1	NM_020804|NP_065855	2.40242	0.00567812
UKv4_Hs296276.1	FGL2	fibrinogen-like 2	NM_006682|NP_006673	4.50111	0.122928
UKv4_A_32_P27706	HEATR2	HEAT repeat containing 2		0.470507	0.0093106
UKv4_A_23_P63096	VHLL	von Hippel-Lindau tumor suppressor-like	NM_001004319	0.436853	0.142635
UKv4_A_23_P63521	LCE2C	late cornified envelope 2C	NM_178429	2.21759	0.389071
UKv4_A_23_P384761	GATA4	GATA binding protein 4	NM_002052|NP_002043	3.08218	0.0197581
UKv4_A_23_P146783	NEB	nebulin	NM_004543	0.462833	0.0372841
UKv4_A_32_P489662	KRT28	keratin 28	NM_181535	4.20959	0.0970941
UKv4_A_23_P151637	RNASE2	ribonuclease, RNase A family, 2 (liver, eosinophil-derived neurotoxin)	NM_002934|NP_002925	2.55934	0.389326
UKv4_A_23_P214950	PERP	PERP, TP53 apoptosis effector	NM_022121	3.00285	1.00542e-05
UKv4_A_23_P388124	ABCD2	ATP-binding cassette, sub-family D (ALD), member 2	NM_005164	2.41289	0.219092
UKv4_A_24_P196658	TOM1L1	target of myb1 (chicken)-like 1	NM_005486	0.412467	0.00010263
UKv4_A_32_P171488	DUSP1	dual specificity phosphatase 1	NM_004417|NP_004408	2.30902	0.103205
UKv4_A_32_P105825	MPPED2	metallophosphoesterase domain containing 2	NM_001584|NP_001575	0.352566	0.369314
UKv4_A_23_P253350	C8orf4	chromosome 8 open reading frame 4	NM_020130|NP_064515	6.40896	0.000306509
UKv4_A_23_P206899	TMEM159	transmembrane protein 159	NM_020422	0.456586	0.000173154
UKv4_A_32_P174164	LOC441601	septin 7 pseudogene	NR_003034	7.48557	0.358973
UKv4_A_24_P366607	LOC400120	hypothetical LOC400120	NM_203451	0.374188	0.440936
UKv4_A_23_P398854	DOK7	docking protein 7	NM_173660	3.71388	0.00921265
UKv4_A_23_P13102	CASP12	caspase 12	NR_000035	3.44015	0.364796
UKv4_A_24_P413126	TMEPAI	transmembrane, prostate androgen induced RNA	NM_020182	6.12307	0.0352145
UKv4_A_23_P432110	RIMS1	regulating synaptic membrane exocytosis 1	NM_014989	4.14377	0.356742
UKv4_A_23_P117261	RXFP2	relaxin/insulin-like family peptide receptor 2	NM_130806	6.2438	0.0235873
UKv4_A_23_P119337	ATF5	activating transcription factor 5	NM_012068|NP_036200	2.09969	0.000885482
UKv4_A_23_P303671	ECM2	extracellular matrix protein 2, female organ and adipocyte specific	NM_001393	2.30482	0.227372
UKv4_A_23_P131846	SNAI1	snail homolog 1 (Drosophila)	NM_005985	2.98567	0.000207207
UKv4_A_23_P52499	SLC18A2	solute carrier family 18 (vesicular monoamine), member 2	NM_003054|NP_003045	0.414689	0.00751115
UKv4_A_23_P141665	OR1A1	olfactory receptor, family 1, subfamily A, member 1	NM_014565	0.407628	0.457654
UKv4_A_23_P82503	PEG10	paternally expressed 10	NM_001040152	0.321539	0.0056697
UKv4_A_24_P325215	ESR1	estrogen receptor 1		0.242316	0.359313
UKv4_A_23_P116249	GRIK4	glutamate receptor, ionotropic, kainate 4	NM_014619|NP_055434	2.52517	0.199215
UKv4_A_23_P103932	FGR	Gardner-Rasheed feline sarcoma viral (v-fgr) oncogene homolog	NM_005248	2.52256	0.113651
UKv4_A_23_P110882	TSPYL4	TSPY-like 4	NM_021648|NP_067680	2.03429	0.0112903
UKv4_A_32_P59678	C7orf46	chromosome 7 open reading frame 46		2.96817	0.314121
UKv4_A_23_P155786	SULT1E1	sulfotransferase family 1E, estrogen-preferring, member 1	NM_005420	2.12491	0.151138
UKv4_AA449481_1	SLC38A1	solute carrier family 38, member 1	NM_001077484|NM_030674|NP_001070952|NP_109599	0.417123	0.0480808
UKv4_A_23_P167298	C4orf17	chromosome 4 open reading frame 17	NM_032149	0.412494	0.464981
UKv4_A_23_P390006	PCSK6	proprotein convertase subtilisin/kexin type 6	NM_138325	0.362689	0.000572625
UKv4_A_32_P65391	PRTG	protogenin homolog (Gallus gallus)	NM_173814	0.430486	0.000317791
UKv4_A_24_P374634	STAU2	staufen, RNA binding protein, homolog 2 (Drosophila)		2.00622	0.0546145
UKv4_A_23_P386964	FLJ25371	hypothetical protein FLJ25371	NM_152543	0.184432	0.358995
UKv4_A_23_P100935	AIPL1	aryl hydrocarbon receptor interacting protein-like 1	NM_014336	6.34545	0.357004
UKv4_A_23_P143178	LBP	lipopolysaccharide binding protein	NM_004139|NP_004130	3.01495	0.277631
UKv4_A_23_P103775	LRRC8C	leucine rich repeat containing 8 family, member C	NM_032270|NP_115646	2.0375	0.00416348
UKv4_A_23_P38388	TMEM92	transmembrane protein 92	NM_153229	0.351374	0.00814318
UKv4_A_23_P34209	TTTY5	testis-specific transcript, Y-linked 5	NR_001541	3.86883	0.369129
UKv4_A_32_P227216	FLJ43390	hypothetical LOC646113		4.34754	0.356474
UKv4_A_23_P140362	C14orf115	chromosome 14 open reading frame 115	NM_018228	3.37572	0.366557
UKv4_A_23_P393015	MYLC2PL	myosin light chain 2, precursor lymphocyte-specific		2.52642	0.0259502
UKv4_A_23_P67169	IL11	interleukin 11	NM_000641	2.45127	0.202173
UKv4_A_23_P79015	SCN1B	sodium channel, voltage-gated, type I, beta	NM_199037	5.96202	0.208563
UKv4_A_32_P95067	AK3L2	adenylate kinase 3-like 2	XM_001132080|XM_001725174|XM_928632|XP_001132080|XP_001725226|XP_933725	0.475487	0.00306533
UKv4_A_23_P379147	KRT74	keratin 74	NM_175053	0.391726	0.159344
UKv4_A_23_P166779	LOH3CR2A	loss of heterozygosity, 3, chromosomal region 2, gene A	NM_013343	0.303319	0.000481605
UKv4_A_23_P134755	TRPS1	trichorhinophalangeal syndrome I	NM_014112|NP_054831	0.397192	0.0011189
UKv4_A_23_P420326	FNDC5	fibronectin type III domain containing 5	NM_153756|NP_715637	4.5116	0.0553926
UKv4_A_23_P135031	C9orf4	chromosome 9 open reading frame 4	NM_014334	0.460862	0.0218995
UKv4_A_24_P146188	ANKRD6	ankyrin repeat domain 6	NM_014942	0.450308	0.024181
UKv4_A_23_P86021	SELENBP1	selenium binding protein 1	NM_003944	0.289182	0.113316
UKv4_A_24_P166443	HLA-DPB1	major histocompatibility complex, class II, DP beta 1	NM_002121|NP_002112	0.390016	0.00027704
UKv4_A_23_P49539	BAHCC1	BAH domain and coiled-coil containing 1	XM_001134463	0.456915	0.452378
UKv4_A_23_P132004	C20orf71	chromosome 20 open reading frame 71	NM_178466	2.16239	0.382848
UKv4_A_23_P2942	NPAS3	neuronal PAS domain protein 3	NM_022123	2.24203	9.96066e-05
UKv4_A_23_P153986	KCNJ3	potassium inwardly-rectifying channel, subfamily J, member 3	NM_002239	3.64021	0.00702977
UKv4_A_23_P78980	B3GNT3	UDP-GlcNAc:betaGal beta-1,3-N-acetylglucosaminyltransferase 3	NM_014256	0.317115	0.00303261
UKv4_A_23_P157545	NKX3-1	NK3 transcription factor related, locus 1 (Drosophila)	NM_006167	2.55437	3.36861e-05
UKv4_A_23_P122782	TCP1	t-complex 1	NM_030752	2.14083	0.00193611
UKv4_A_32_P68103	PRND	prion protein 2 (dublet)	NM_012409	8.43379	0.0836966
UKv4_A_23_P365248	KCNG4	potassium voltage-gated channel, subfamily G, member 4	NM_172347	2.03197	0.364448
UKv4_A_23_P59045	HIST1H2AE	histone cluster 1, H2ae	NM_021052	0.454758	0.0634767
UKv4_A_32_P175934	CD48	CD48 molecule	NM_001778|NP_001769	2.06799	0.440294
UKv4_A_23_P143857	LRRC3B	leucine rich repeat containing 3B	NM_052953|NP_443185	0.481237	0.218923
UKv4_A_32_P9543	APOBEC3A	apolipoprotein B mRNA editing enzyme, catalytic polypeptide-like 3A	NM_145699	2.19925	0.440081
UKv4_A_24_P511877	LOC642123	similar to embigin homolog	XR_017692	0.352997	0.00237587
UKv4_A_23_P354705	ST8SIA1	ST8 alpha-N-acetyl-neuraminide alpha-2,8-sialyltransferase 1	NM_003034|NP_003025	2.59668	0.00226682
UKv4_A_23_P151075	ARHGDIB	Rho GDP dissociation inhibitor (GDI) beta	NM_001175|NP_001166	2.13463	0.0128415
UKv4_A_23_P12533	ANKRD30A	ankyrin repeat domain 30A	NM_052997	2.0971	0.311116
UKv4_A_23_P39465	BST2	bone marrow stromal cell antigen 2	NM_004335	0.466799	0.0255037
UKv4_A_23_P253911	CHRNA3	cholinergic receptor, nicotinic, alpha 3	NM_000743|NP_000734	3.11212	9.88104e-05
UKv4_A_23_P7194	LGI2	leucine-rich repeat LGI family, member 2	NM_018176	0.416431	0.000536297
UKv4_A_23_P115202	CRNN	cornulin	NM_016190	2.02882	0.461149
UKv4_A_23_P154217	ITGB6	integrin, beta 6	NM_000888|NP_000879	0.269312	0.358732
UKv4_A_23_P83007	C9orf150	chromosome 9 open reading frame 150	NM_203403|NP_981948	3.69994	0.000193745
UKv4_A_24_P190873	FAM163A	family with sequence similarity 163, member A	NM_173509|NP_775780	0.124731	5.57932e-05
UKv4_A_32_P171061	ASCL2	achaete-scute complex homolog 2 (Drosophila)	NM_005170	0.457509	0.0979462
UKv4_A_24_P73109	LOC89944	hypothetical protein BC008326	NM_138342	2.10431	0.0152214
UKv4_A_23_P37410	CYP19A1	cytochrome P450, family 19, subfamily A, polypeptide 1	NM_000103|NM_031226|NP_000094|NP_112503	3.71233	0.367161
UKv4_A_24_P273756	TP73L	tumor protein p73-like	NM_003722	0.466309	0.465964
UKv4_A_24_P279870	PDYN	prodynorphin	NM_024411	2.51156	0.254044
UKv4_Hs42366.2	MAP9	microtubule-associated protein 9	NM_001039580|NP_001034669	0.488757	0.370145
UKv4_A_23_P127107	CLRN3	clarin 3	NM_152311	2.26228	0.328321
UKv4_A_23_P3302	MNS1	meiosis-specific nuclear structural 1	NM_018365	0.480482	0.049771
UKv4_A_23_P433785	P2RX5	purinergic receptor P2X, ligand-gated ion channel, 5	NM_002561	0.450591	0.00055871
UKv4_A_23_P61149	INPP5D	inositol polyphosphate-5-phosphatase, 145kDa	NM_001017915|NM_005541|NP_001017915|NP_005532	0.371602	0.00703581
UKv4_A_23_P379657	UBE2U	ubiquitin-conjugating enzyme E2U (putative)	NM_152489	0.418851	0.0551492
UKv4_A_23_P18123	NLGN1	neuroligin 1	NM_014932	3.47915	0.0235763
UKv4_A_24_P903680	FAM90A10	family with sequence similarity 90, member A10	XM_496957	0.47892	0.0149739
UKv4_A_23_P101434	NLRP12	NLR family, pyrin domain containing 12	NM_033297	2.53752	0.350411
UKv4_A_23_P125705	NAP1L2	nucleosome assembly protein 1-like 2	NM_021963|NP_068798	2.97213	0.000669405
UKv4_A_23_P413693	C21orf129	chromosome 21 open reading frame 129	NM_152506	0.259149	0.229141
UKv4_A_23_P218937	PCDHGC3	protocadherin gamma subfamily C, 3	NM_002588|NM_032402|NM_032403|NP_002579|NP_115778|NP_115779	2.1306	0.304071
UKv4_A_24_P20292	B3GNT7	UDP-GlcNAc:betaGal beta-1,3-N-acetylglucosaminyltransferase 7		2.44917	0.00700814
UKv4_A_23_P44436	GKN1	gastrokine 1	NM_019617|NP_062563	0.468662	0.0695263
UKv4_A_24_P246091	FLJ37201	hypothetical protein FLJ37201		0.160248	0.316582
UKv4_A_23_P160318	COL16A1	collagen, type XVI, alpha 1	NM_001856|NP_001847	2.48811	0.031742
UKv4_A_23_P37205	NDRG2	NDRG family member 2	NM_201535	0.484909	0.0201386
UKv4_A_32_P538830	PPAPDC1A	phosphatidic acid phosphatase type 2 domain containing 1A	NM_001030059|NP_001025230	0.392396	0.0592246
UKv4_A_32_P716270	ZNF705D	zinc finger protein 705D	NM_001039615|NP_001034704	2.27855	0.390865
UKv4_A_23_P300033	PDGFRA	platelet-derived growth factor receptor, alpha polypeptide	NM_006206|NP_006197	11.4668	0.00148432
UKv4_A_23_P16963	GPR17	G protein-coupled receptor 17	NM_005291	0.225724	0.264658
UKv4_A_23_P121013	FBXO40	F-box protein 40	NM_016298	0.362222	0.379127
UKv4_A_23_P52676	CATSPER1	cation channel, sperm associated 1	NM_053054	0.389026	0.00397185
UKv4_A_24_P232545	HEPACAM	hepatocyte cell adhesion molecule	NM_152722	2.59229	0.400057
UKv4_A_23_P138655	CYP26A1	cytochrome P450, family 26, subfamily A, polypeptide 1	NM_057157	0.096313	0.0412395
UKv4_A_24_P317907	SORBS1	sorbin and SH3 domain containing 1	NM_015385	0.314174	0.0242541
UKv4_A_23_P152262	DPEP1	dipeptidase 1 (renal)	NM_004413	2.83836	0.337081
UKv4_A_23_P431591	C5orf39	chromosome 5 open reading frame 39	NM_001014279	12.448	0.000146315
UKv4_A_23_P160920	PDZK1IP1	PDZK1 interacting protein 1	NM_005764	0.480387	0.289184
UKv4_A_32_P152195	STAC2	SH3 and cysteine rich domain 2	NM_198993	2.22476	0.0147992
UKv4_A_24_P89835	MAPK15	mitogen-activated protein kinase 15	NM_139021	2.12475	0.299826
UKv4_A_23_P377197	MRAS	muscle RAS oncogene homolog	NM_012219	2.2629	0.00527636
UKv4_A_24_P162319	SCML1	sex comb on midleg-like 1 (Drosophila)	NM_001037535|NM_001037536|NM_001037540|NM_006746|NP_001032624|NP_001032625|NP_001032629|NP_006737	0.395285	0.00969597
UKv4_A_24_P260443	THBS4	thrombospondin 4	NM_003248|NP_003239	10.116	6.20201e-05
UKv4_A_23_P31306	HOXA13	homeobox A13	NM_000522|NP_000513	6.23526	0.351492
UKv4_A_23_P166438	APOL5	apolipoprotein L, 5	NM_030642	0.216516	0.0721205
UKv4_A_23_P310086	C6orf65	chromosome 6 open reading frame 65	NM_152731	2.37638	0.127694
UKv4_A_23_P29922	TLR3	toll-like receptor 3	NM_003265	0.384316	0.00407749
UKv4_A_23_P165162	HAMP	hepcidin antimicrobial peptide	NM_021175	4.35048	0.0277487
UKv4_A_24_P304071	IFIT2	interferon-induced protein with tetratricopeptide repeats 2	NM_001547	0.48346	0.0636794
UKv4_A_24_P31627	KCNB1	potassium voltage-gated channel, Shab-related subfamily, member 1	NM_004975|NP_004966	2.67113	0.142489
UKv4_A_23_P502336	EMR2	egf-like module containing, mucin-like, hormone receptor-like 2	NM_013447	0.332628	0.193379
UKv4_A_24_P94351	C1orf56	chromosome 1 open reading frame 56	NM_017860	0.439148	0.00191505
UKv4_A_32_P473302	FLJ35024	hypothetical LOC401491		0.384126	0.0173006
UKv4_A_23_P6943	GPR15	G protein-coupled receptor 15	NM_005290	0.384052	0.0552614
UKv4_A_23_P133293	MCTP1	multiple C2 domains, transmembrane 1		0.108592	0.000592703
UKv4_A_23_P19673	SGK1	serum/glucocorticoid regulated kinase 1	NM_005627|NP_005618	4.95098	8.19917e-05
UKv4_A_24_P320124	NPY5R	neuropeptide Y receptor Y5	NM_006174	3.50779	0.0070857
UKv4_A_23_P330929	BC37295_3	hypothetical BC37295_3		2.20349	0.311231
UKv4_A_23_P255331	OSAP	ovary-specific acidic protein	NM_032623	0.492321	0.0143511
UKv4_A_23_P132763	VGLL3	vestigial like 3 (Drosophila)	NM_016206|NP_057290	3.88495	0.051393
UKv4_A_23_P73609	NDP	Norrie disease (pseudoglioma)	NM_000266|NP_000257	3.02636	0.00293267
UKv4_A_23_P98304	TMEM16A	transmembrane protein 16A	NM_018043	5.63398	0.338362
UKv4_A_23_P392470	NR3C2	nuclear receptor subfamily 3, group C, member 2	NM_000901|NP_000892	0.279299	0.406593
UKv4_A_23_P27186	KRT26	keratin 26	NM_181539	2.62438	0.387402
UKv4_A_24_P816777	LOC440288	similar to FLJ16518 protein		0.499036	0.0089355
UKv4_A_32_P787109	FLJ16686	FLJ16686 protein	XM_379262	0.374614	0.381454
UKv4_A_23_P376124	RNASE8	ribonuclease, RNase A family, 8	NM_138331	0.49978	0.372228
UKv4_A_24_P196413	ARHGEF17	Rho guanine nucleotide exchange factor (GEF) 17	NM_014786	2.29727	0.361119
UKv4_A_23_P76322	PIK3C2G	phosphoinositide-3-kinase, class 2, gamma polypeptide	NM_004570	0.461407	0.00717326
UKv4_A_23_P68487	BMP7	bone morphogenetic protein 7	NM_001719|NP_001710	0.344432	0.00669412
UKv4_A_23_P141946	LTBP4	latent transforming growth factor beta binding protein 4	NM_001042544|NM_001042545|NM_003573|NP_001036009|NP_001036010|NP_003564	0.451659	0.0618251
UKv4_A_23_P310410	CD1E	CD1e molecule	NM_030893	0.428385	0.381756
UKv4_A_23_P209760	AMMECR1L	AMME chromosomal region gene 1-like	NM_031445|NP_113633	2.96375	0.0322668
UKv4_A_23_P257649	RBP1	retinol binding protein 1, cellular	NM_001130992|NM_001130993|NM_002899|NP_001124464|NP_001124465|NP_002890	5.18984	0.000317291
UKv4_A_24_P14776	SYTL5	synaptotagmin-like 5		2.3428	0.175661
UKv4_A_32_P46154	ZNF708	zinc finger protein 708	NM_021269	0.462448	0.213011
UKv4_A_32_P140139	F13A1	coagulation factor XIII, A1 polypeptide	NM_000129	0.254016	0.151631
UKv4_A_23_P59338	PDE7B	phosphodiesterase 7B	NM_018945	2.01237	0.375388
UKv4_A_32_P225659	UTS2D	urotensin 2 domain containing		0.0661396	4.00041e-07
UKv4_A_23_P148829	ACTRT2	actin-related protein T2	NM_080431|NP_536356	2.38465	0.410422
UKv4_A_23_P162047	DKK3	dickkopf homolog 3 (Xenopus laevis)	NM_015881	2.18568	1.71257e-05
UKv4_A_32_P97862	LOC374973	LOC374973	XM_371248	0.474271	0.437194
UKv4_A_23_P212608	CLSTN2	calsyntenin 2	NM_022131	0.313635	0.0168079
UKv4_A_23_P164196	DLX4	distal-less homeobox 4	NM_138281	5.67686	0.000171889
UKv4_A_32_P50417	LOC649314	similar to 40S ribosomal protein S3a (V-fos transformation effector protein)		2.05454	0.0788367
UKv4_A_23_P371266	DNM3	dynamin 3	NM_015569|NP_056384	0.488075	0.04206
UKv4_A_23_P127027	CUBN	cubilin (intrinsic factor-cobalamin receptor)	NM_001081|NP_001072	0.433129	0.00354017
UKv4_A_32_P49867	LOC645277	hypothetical LOC645277	XM_928321	0.26277	0.0275621
UKv4_A_23_P144916	GFPT2	glutamine-fructose-6-phosphate transaminase 2	NM_005110	0.277832	0.0099439
UKv4_A_23_P142075	ACP5	acid phosphatase 5, tartrate resistant	NM_001111034|NM_001111035|NM_001111036|NM_001611|NP_001104504|NP_001104505|NP_001104506|NP_001602	2.62929	0.00866674
UKv4_A_23_P410725	ZNF491	zinc finger protein 491	NM_152356	2.187	0.147115
UKv4_A_23_P304373	HTR5A	5-hydroxytryptamine (serotonin) receptor 5A	NM_024012	0.417271	0.286167
UKv4_A_24_P200652	C6orf62	chromosome 6 open reading frame 62	NM_030939	2.47266	0.16847
UKv4_A_23_P7402	PDZD2	PDZ domain containing 2	NM_178140	2.10459	0.00234862
UKv4_A_23_P256965	C8orf12	chromosome 8 open reading frame 12		2.47625	0.000314051
UKv4_A_23_P13713	PRPH	peripherin	NM_006262|NP_006253	0.378543	0.0376071
UKv4_A_32_P43746	KIAA0367	KIAA0367	NM_015225	0.423451	0.257621
UKv4_A_23_P75800	RAB3IL1	RAB3A interacting protein (rabin3)-like 1	NM_013401	0.479574	0.0425922
UKv4_A_23_P163697	SYT17	synaptotagmin XVII	NM_016524	0.0529116	0.000148194
UKv4_A_23_P388150	PLA2G12B	phospholipase A2, group XIIB	NM_032562	3.28016	0.218319
UKv4_A_23_P31073	MYB	v-myb myeloblastosis viral oncogene homolog (avian)	NM_001130172|NM_001130173|NM_005375|NP_001123644|NP_001123645|NP_005366	2.59729	0.0383247
UKv4_A_24_P226322	SH3BGRL2	SH3 domain binding glutamic acid-rich protein like 2	NM_031469|NP_113657	0.380013	0.189927
UKv4_A_23_P210100	CYP26B1	cytochrome P450, family 26, subfamily B, polypeptide 1	NM_019885	0.275095	0.351059
UKv4_A_23_P120125	COLEC11	collectin sub-family member 11	NM_199235	8.24146	0.000480792
UKv4_A_23_P344555	NEDD9	neural precursor cell expressed, developmentally down-regulated 9	NM_006403|NM_182966|NP_006394|NP_892011	2.71039	0.00412691
UKv4_A_23_P149992	PDLIM1	PDZ and LIM domain 1 (elfin)	NM_020992	0.377617	0.00136471
UKv4_A_24_P341538	USP51	ubiquitin specific peptidase 51	NM_201286	0.342631	0.000779351
UKv4_A_23_P71830	ZBTB26	zinc finger and BTB domain containing 26	NM_020924	0.491232	0.0706671

## Sheet: SK-N-BE(2)
Supplementary Table S2
Genes regulated by FoxP1 in SK-N-BE(2) cells
ProbeID	Symbol	Protein	RefSeq Accession	Mean fold change	P Value
UKv4_A_24_P72064	GHR	growth hormone receptor	NM_000163	0.470506	0.0986766
UKv4_A_23_P41789	SLC27A6	solute carrier family 27 (fatty acid transporter), member 6	NM_001017372	13.9868	0.34779
UKv4_A_23_P18903	HAVCR2	hepatitis A virus cellular receptor 2	NM_032782	0.472551	0.0821783
UKv4_A_23_P105939	C14orf73	chromosome 14 open reading frame 73	NM_001077594	3.71158	0.41089
UKv4_Hs412503.2	THADA	thyroid adenoma associated	NM_001083953|NM_022065|NP_001077422|NP_071348	2.00507	0.0204735
UKv4_A_23_P150648	KCNQ1DN	KCNQ1 downstream neighbor	NM_018722	0.324184	0.352418
UKv4_A_23_P145024	ADRB2	adrenergic, beta-2-, receptor, surface	NM_000024|NP_000015	0.378508	0.00490477
UKv4_A_23_P388200	KDELC2	KDEL (Lys-Asp-Glu-Leu) containing 2	NM_153705|NP_714916	5.78771	0.0142943
UKv4_A_23_P94838	RYR3	ryanodine receptor 3	NM_001036	0.368418	0.332057
UKv4_A_24_P32574	KNDC1	kinase non-catalytic C-lobe domain (KIND) containing 1	NM_152643	2.10556	0.330241
UKv4_A_23_P32115	LCN12	lipocalin 12	NM_178536|NP_848631	3.74092	0.279366
UKv4_A_23_P109072	SALL4	sal-like 4 (Drosophila)	NM_020436	4.14834	0.00312334
UKv4_A_23_P403991	TRPM8	transient receptor potential cation channel, subfamily M, member 8	NM_024080	0.288552	0.000138789
UKv4_A_32_P205624	SHC2	SHC (Src homology 2 domain containing) transforming protein 2	NM_012435	2.0415	0.0558525
UKv4_A_23_P155931	MEPE	matrix, extracellular phosphoglycoprotein with ASARM motif (bone)	NM_020203	2.04641	0.404853
UKv4_A_23_P324327	GPRC5B	G protein-coupled receptor, family C, group 5, member B	NM_016235	2.37901	0.0943517
UKv4_A_23_P121545	GPM6A	glycoprotein M6A	NM_201591	0.393682	0.298533
UKv4_A_24_P271830	FLJ34690	hypothetical protein FLJ34690		2.35714	0.126084
UKv4_A_32_P81674	LOC157627	hypothetical protein LOC157627		0.165212	0.00925269
UKv4_A_23_P146486	DEC1	deleted in esophageal cancer 1	NM_017418	7.82168	0.35809
UKv4_A_23_P251043	C20orf39	chromosome 20 open reading frame 39	NM_024893	2.21327	0.0546801
UKv4_A_23_P318860	AGTRL1	angiotensin II receptor-like 1	NM_005161	4.90753	0.353361
UKv4_A_23_P8938	ADRA1A	adrenergic, alpha-1A-, receptor	NM_033304	3.34107	0.143426
UKv4_A_23_P315571	RFTN1	raftlin, lipid raft linker 1	NM_015150|NP_055965	7.35938	4.9493e-06
UKv4_A_23_P431388	SPOCD1	SPOC domain containing 1	NM_144569|NP_653170	3.22564	0.143087
UKv4_A_23_P204913	RNF17	ring finger protein 17	NM_031277	0.179639	0.173032
UKv4_A_24_P367507	FAM71B	family with sequence similarity 71, member B	NM_130899	2.58517	0.419778
UKv4_A_23_P129695	VASN	vasorin	NM_138440	0.459489	0.0177318
UKv4_A_23_P39095	CGB1	chorionic gonadotropin, beta polypeptide 1	NM_033377	3.16268	0.39615
UKv4_A_23_P169293	DMRT1	doublesex and mab-3 related transcription factor 1	NM_021951|NP_068770	4.33848	0.169862
UKv4_A_23_P316121	NXPH2	neurexophilin 2	NM_007226	0.37923	0.0377087
UKv4_A_32_P394491	LOC645591	hypothetical protein LOC645591		4.22074	0.341868
UKv4_A_23_P115780	LRRC21	leucine rich repeat containing 21	NM_015613	2.02548	0.317892
UKv4_A_23_P311895	CLIC5	chloride intracellular channel 5	NM_016929	3.25642	0.376176
UKv4_A_23_P94380	C9orf58	chromosome 9 open reading frame 58	NM_031426	2.12481	0.0636545
UKv4_A_23_P107744	EDG8	endothelial differentiation, sphingolipid G-protein-coupled receptor, 8	NM_030760	4.6371	0.360937
UKv4_A_23_P320739	MEF2C	myocyte enhancer factor 2C	NM_001131005|NM_002397|NP_001124477|NP_002388	8.98083	0.365452
UKv4_A_23_P72527	ADAM18	ADAM metallopeptidase domain 18	NM_014237	0.319287	0.134382
UKv4_A_32_P339640	C20orf197	chromosome 20 open reading frame 197	NM_173644	0.289544	0.264667
UKv4_A_23_P38696	DSC1	desmocollin 1	NM_004948	6.97637	0.310447
UKv4_A_24_P53595	GNAS	GNAS complex locus	NM_016592	6.08037	0.0499685
UKv4_A_23_P91970	AADACL2	arylacetamide deacetylase-like 2	NM_207365	3.17772	0.291239
UKv4_A_23_P324916	PAX8	paired box 8	NM_003466|NM_013951|NM_013952|NM_013953|NM_013992|NP_003457|NP_039245|NP_039246|NP_039247|NP_054698	0.360963	0.432059
UKv4_A_23_P202448	CXCL12	chemokine (C-X-C motif) ligand 12 (stromal cell-derived factor 1)	NM_000609|NM_001033886|NM_199168|NP_000600|NP_001029058|NP_954637	3.58453	0.000327281
UKv4_A_23_P257144	PXDN	peroxidasin homolog (Drosophila)	NM_012293	3.64251	0.000114072
UKv4_A_23_P117992	ATP2C2	ATPase, Ca++ transporting, type 2C, member 2	NM_014861	2.23106	0.433911
UKv4_A_23_P32414	RP6-213H19.1	serine/threonine protein kinase MST4	NM_016542	18.674	8.04405e-05
UKv4_A_23_P205348	TCL6	T-cell leukemia/lymphoma 6	NM_020552	2.5177	0.382789
UKv4_A_23_P99163	DRAM	damage-regulated autophagy modulator	NM_018370|NP_060840	2.38458	0.00108552
UKv4_A_23_P257803	DMGDH	dimethylglycine dehydrogenase	NM_013391	2.72136	0.314649
UKv4_A_24_P206624	FGFR2	fibroblast growth factor receptor 2 (bacteria-expressed kinase, keratinocyte growth factor receptor, craniofacial dysostosis 1, Crouzon syndrome, Pfeiffer syndrome, Jackson-Weiss syndrome)	NM_022970	4.90025	0.000182935
UKv4_A_23_P414654	RAB37	RAB37, member RAS oncogene family	NM_175738	0.210756	0.0100776
UKv4_A_23_P137984	S100A10	S100 calcium binding protein A10	NM_002966	9.67401	0.000588591
UKv4_A_23_P86059	KIAA1822L	KIAA1822-like	NM_024746	2.07652	0.0556366
UKv4_A_24_P926960	MEGF6	multiple EGF-like-domains 6	NM_001409|NP_001400	2.22676	0.359483
UKv4_A_23_P146233	LPL	lipoprotein lipase	NM_000237|NP_000228	0.141063	0.355724
UKv4_A_24_P379969	SOX2	SRY (sex determining region Y)-box 2	NM_003106	2.91916	0.020335
UKv4_A_23_P214944	ALDH8A1	aldehyde dehydrogenase 8 family, member A1	NM_022568	0.455849	0.0265384
UKv4_A_24_P937159	KLF8	Kruppel-like factor 8		0.332888	0.13364
UKv4_A_24_P943017	LASS3	LAG1 homolog, ceramide synthase 3 (S. cerevisiae)	NM_178842	0.49085	0.0760089
UKv4_A_23_P1682	TMEM45B	transmembrane protein 45B	NM_138788	2.36366	0.00573446
UKv4_A_23_P380240	CEACAM8	carcinoembryonic antigen-related cell adhesion molecule 8	NM_001816	3.3782	0.307763
UKv4_A_32_P177955	LOC441461	hypothetical gene supported by BC030123	XM_499157	2.28145	0.0053553
UKv4_A_24_P319892	SMYD1	SET and MYND domain containing 1	NM_198274|NP_938015	2.58411	0.166558
UKv4_A_23_P159956	MID2	midline 2	NM_012216	0.445863	0.165696
UKv4_A_23_P500741	CBFA2T3	core-binding factor, runt domain, alpha subunit 2; translocated to, 3	NM_005187	2.37767	0.0185574
UKv4_A_23_P47168	FLRT1	fibronectin leucine rich transmembrane protein 1	NM_013280	2.01458	0.116875
UKv4_A_23_P167920	DLL1	delta-like 1 (Drosophila)	NM_005618	2.73492	0.0630885
UKv4_A_24_P344416	DSC3	desmocollin 3	NM_024423	6.76719	0.399316
UKv4_A_24_P915692	PHLDA1	pleckstrin homology-like domain, family A, member 1	NM_007350	3.87333	7.1453e-05
UKv4_Hs6733.1	PLCE1	phospholipase C, epsilon 1	NM_016341|NP_057425	2.1798	0.493178
UKv4_A_24_P298224	NAP5	Nck-associated protein 5	NM_207481	0.196205	1.31349e-05
UKv4_A_23_P83857	MAOA	monoamine oxidase A	NM_000240|NP_000231	0.473581	0.000233408
UKv4_A_23_P352799	NPW	neuropeptide W	XM_496111	2.09144	0.222781
UKv4_A_23_P10062	MGAT4C	mannosyl (alpha-1,3-)-glycoprotein beta-1,4-N-acetylglucosaminyltransferase, isozyme C (putative)	NM_013244	2.44542	0.00253695
UKv4_A_23_P50081	IMPA2	inositol(myo)-1(or 4)-monophosphatase 2	NM_014214	2.34849	0.00549967
UKv4_A_23_P138938	PGR	progesterone receptor	NM_000926|NP_000917	0.403183	0.353754
UKv4_A_23_P138931	MMP13	matrix metallopeptidase 13 (collagenase 3)	NM_002427|NP_002418	3.40895	0.234281
UKv4_A_23_P111672	TES	testis derived transcript (3 LIM domains)	NM_152829	8.36193	0.369953
UKv4_A_23_P64854	KRT75	keratin 75	NM_004693|NP_004684	2.9601	0.438207
UKv4_A_24_P342157	CDH19	cadherin 19, type 2	NM_021153	4.59986	0.292713
UKv4_A_23_P500464	COL2A1	collagen, type II, alpha 1 (primary osteoarthritis, spondyloepiphyseal dysplasia, congenital)	NM_001844	20.841	0.0418693
UKv4_A_23_P121596	PPBP	pro-platelet basic protein (chemokine (C-X-C motif) ligand 7)	NM_002704	2.63759	0.252099
UKv4_A_24_P169013	HLA-DRB6	major histocompatibility complex, class II, DR beta 6 (pseudogene)	NR_001298	3.6184	0.397189
UKv4_A_23_P310094	SYNPO2	synaptopodin 2	XM_942780	0.456761	0.00489576
UKv4_A_23_P10182	ACOX2	acyl-Coenzyme A oxidase 2, branched chain	NM_003500|NP_003491	2.26562	0.25371
UKv4_A_23_P351888	KIF6	kinesin family member 6	NM_145027	0.207984	0.347159
UKv4_A_23_P389588	TCF7L2	transcription factor 7-like 2 (T-cell specific, HMG-box)	NM_030756|NP_110383	2.25319	0.424136
UKv4_A_32_P502852	CORO6	coronin 6	NM_032854|NP_116243	6.78665	0.375195
UKv4_A_23_P252253	STATH	statherin	NM_003154	3.37377	0.40006
UKv4_A_23_P94275	DKK4	dickkopf homolog 4 (Xenopus laevis)	NM_014420	0.338799	0.35495
UKv4_A_23_P424051	LOC153328	similar to CG4995 gene product		3.75841	0.379207
UKv4_A_32_P7721	LOC283666	hypothetical LOC283666	NA	2.53779	0.00119304
UKv4_A_23_P111321	ARG1	arginase, liver	NM_000045|NP_000036	0.266924	0.18241
UKv4_A_32_P99100	PTPRK	protein tyrosine phosphatase, receptor type, K	NM_002844	7.32515	3.12293e-06
UKv4_A_24_P342171	LRAP	leukocyte-derived arginine aminopeptidase	NM_022350	5.2257	0.298467
UKv4_A_24_P650396	PMP22CD	PMP22 claudin domain-containing protein	NM_001013743	0.0927402	0.241806
UKv4_A_23_P72817	GDF3	growth differentiation factor 3	NM_020634	0.456473	0.0323468
UKv4_A_23_P94840	DYNLRB2	dynein, light chain, roadblock-type 2	NM_130897	8.58663	0.356795
UKv4_A_23_P301855	LSAMP	limbic system-associated membrane protein	NM_002338	0.477589	0.000149038
UKv4_A_23_P4308	PLD2	phospholipase D2	NM_002663|NP_002654	2.98197	0.34941
UKv4_A_23_P68380	SRMS	src-related kinase lacking C-terminal regulatory tyrosine and N-terminal myristylation sites	NM_080823	0.483448	0.0375271
UKv4_A_24_P109524	SSH1	slingshot homolog 1 (Drosophila)	NM_018984|NP_061857	5.7363	0.284212
UKv4_A_23_P258410	WNT7A	wingless-type MMTV integration site family, member 7A	NM_004625|NP_004616	0.481316	0.480336
UKv4_A_24_P320036	GNAT1	guanine nucleotide binding protein (G protein), alpha transducing activity polypeptide 1	NM_000172|NM_144499|NP_000163|NP_653082	0.433667	0.272457
UKv4_A_24_P84834	DGKA	diacylglycerol kinase, alpha 80kDa	NM_201444	2.73493	0.390576
UKv4_A_24_P191312	SLC1A4	solute carrier family 1 (glutamate/neutral amino acid transporter), member 4	NM_003038	2.08434	0.171254
UKv4_A_24_P355967	HTR2A	5-hydroxytryptamine (serotonin) receptor 2A	NM_000621	4.80369	0.0197533
UKv4_A_23_P253123	VGLL1	vestigial like 1 (Drosophila)	NM_016267	3.18818	0.38855
UKv4_A_24_P315975	KRTAP4-9	keratin associated protein 4-9		0.349152	0.351206
UKv4_A_24_P655458	TREML4	triggering receptor expressed on myeloid cells-like 4	NM_198153	2.22419	0.311558
UKv4_A_23_P211233	COL6A2	collagen, type VI, alpha 2	NM_001849	2.98242	0.0143483
UKv4_A_23_P39898	CALCRL	calcitonin receptor-like	NM_005795|NP_005786	0.486817	0.402167
UKv4_A_23_P422778	KCNQ2	potassium voltage-gated channel, KQT-like subfamily, member 2	NM_004518|NM_172106|NM_172107|NM_172108|NM_172109|NP_004509|NP_742104|NP_742105|NP_742106|NP_742107	2.37483	0.331796
UKv4_A_24_P169092	MAML2	mastermind-like 2 (Drosophila)	NM_032427|NP_115803	2.7287	0.267423
UKv4_A_24_P388662	C4orf35	chromosome 4 open reading frame 35	NM_033122	2.20917	0.359566
UKv4_A_23_P204801	SLC41A2	solute carrier family 41, member 2	NM_032148	3.46146	0.332732
UKv4_A_23_P93780	HGF	hepatocyte growth factor (hepapoietin A; scatter factor)	NM_000601|NM_001010931|NM_001010932|NM_001010933|NM_001010934|NP_000592|NP_001010931|NP_001010932|NP_001010933|NP_001010934	2.08569	0.00287222
UKv4_A_23_P119835	NLRC4	NLR family, CARD domain containing 4	NM_021209|NP_067032	2.20772	0.122829
UKv4_A_23_P171074	ITM2A	integral membrane protein 2A	NM_004867	0.123662	0.124528
UKv4_A_23_P382705	TMTC2	transmembrane and tetratricopeptide repeat containing 2	NM_152588|NP_689801	0.354122	0.000792857
UKv4_A_23_P77993	C1QL1	complement component 1, q subcomponent-like 1	NM_006688	2.95022	8.89518e-05
UKv4_A_23_P99515	C13orf33	chromosome 13 open reading frame 33	NM_032849	2.28598	0.418096
UKv4_A_24_P144784	HILS1	histone linker H1 domain, spermatid-specific 1	NM_194072	4.07445	0.206128
UKv4_A_23_P217319	FGF13	fibroblast growth factor 13	NM_004114|NM_033642|NP_004105|NP_378668	0.495104	0.00276878
UKv4_A_24_P566916	TncRNA	trophoblast-derived noncoding RNA	NR_002802	0.437399	0.131639
UKv4_A_24_P344045	GPR135	G protein-coupled receptor 135	NM_022571	2.49754	0.44864
UKv4_A_23_P1352	SFRP5	secreted frizzled-related protein 5	NM_003015	2.22178	0.287333
UKv4_A_23_P66753	PITPNM3	PITPNM family member 3	NM_031220	2.61945	0.423031
UKv4_A_24_P81789	RHOF	ras homolog gene family, member F (in filopodia)	NM_019034	2.13586	0.399642
UKv4_A_23_P58835	F2RL1	coagulation factor II (thrombin) receptor-like 1	NM_005242|NP_005233	2.07225	0.472691
UKv4_A_23_P218858	ABI3BP	ABI gene family, member 3 (NESH) binding protein	NM_015429	6.30001	0.364537
UKv4_A_23_P372874	S100A13	S100 calcium binding protein A13	NM_005979	3.43016	0.000354106
UKv4_A_24_P586712	FAM79B	family with sequence similarity 79, member B	NM_198485	0.361364	0.00181911
UKv4_A_23_P207003	SEPT4	septin 4	NM_004574|NM_080415|NM_080416|NP_004565|NP_536340|NP_536341	2.35631	0.3598
UKv4_A_32_P61480	CASC2	cancer susceptibility candidate 2		2.04044	0.0352657
UKv4_A_23_P106933	ACSM1	acyl-CoA synthetase medium-chain family member 1	NM_052956|NP_443188	2.49012	0.429843
UKv4_A_24_P376516	PLEKHH2	pleckstrin homology domain containing, family H (with MyTH4 domain) member 2	NM_172069	12.6117	0.367424
UKv4_A_23_P160273	LRRC7	leucine rich repeat containing 7	NM_020794	2.48131	0.146716
UKv4_A_32_P65628	REG3G	regenerating islet-derived 3 gamma	NM_001008387	7.83898	0.3331
UKv4_A_23_P404481	S1PR1	sphingosine-1-phosphate receptor 1	NM_001400|NP_001391	3.98858	0.00147759
UKv4_A_23_P303155	TMEM87B	transmembrane protein 87B	NM_032824	4.41906	0.197536
UKv4_A_23_P45304	XK	X-linked Kx blood group (McLeod syndrome)	NM_021083	2.71316	0.00184921
UKv4_A_23_P355405	CNTNAP4	contactin associated protein-like 4	NM_138994	2.49642	0.035703
UKv4_A_32_P137391	MGC33846	hypothetical protein MGC33846	NM_175885	2.34865	0.000755959
UKv4_A_32_P776626	RGPD1	RANBP2-like and GRIP domain containing 1	NM_001024457	3.64683	0.359654
UKv4_A_24_P211884	TMPRSS12	transmembrane protease, serine 12	NM_182559	5.56544	0.413746
UKv4_A_23_P201547	NTNG1	netrin G1	NM_014917	0.463914	0.00858169
UKv4_A_23_P434968	KLF17	Kruppel-like factor 17	NM_173484	2.70754	0.379919
UKv4_A_24_P309095	RELN	reelin	NM_005045	0.16439	0.000145529
UKv4_A_23_P9614	NDUFA4L2	NADH dehydrogenase (ubiquinone) 1 alpha subcomplex, 4-like 2	NM_020142	2.09576	0.590587
UKv4_A_24_P206679	MBL2	mannose-binding lectin (protein C) 2, soluble (opsonic defect)	NM_000242	0.305681	0.345846
UKv4_A_23_P353567	CBX2	chromobox homolog 2 (Pc class homolog, Drosophila)	NM_032647	2.19627	0.342676
UKv4_A_23_P316850	C19orf19	chromosome 19 open reading frame 19	NM_182577	2.97196	0.400449
UKv4_A_24_P359030	C11orf37	chromosome 11 open reading frame 37		2.14964	0.267146
UKv4_A_23_P154379	NAT8	N-acetyltransferase 8	NM_003960|NP_003951	2.19169	0.361754
UKv4_A_23_P106362	AQP9	aquaporin 9	NM_020980	0.468948	0.0299578
UKv4_A_23_P372988	MGC24975	hypothetical protein MGC24975	NM_153359	0.499077	0.0724881
UKv4_A_23_P365267	SNED1	sushi, nidogen and EGF-like domains 1	NM_001080437	2.18707	0.183143
UKv4_A_23_P304489	FAM19A5	family with sequence similarity 19 (chemokine (C-C motif)-like), member A5	NM_015381	0.211105	0.000532099
UKv4_A_23_P418464	C9orf121	chromosome 9 open reading frame 121	NM_145283	0.376227	0.357122
UKv4_A_23_P408285	PRICKLE1	prickle homolog 1 (Drosophila)	NM_153026|NP_694571	0.401512	7.52902e-06
UKv4_A_24_P284420	ERBB2	v-erb-b2 erythroblastic leukemia viral oncogene homolog 2, neuro/glioblastoma derived oncogene homolog (avian)	NM_001005862|NM_004448|NP_001005862|NP_004439	2.08531	0.452508
UKv4_A_24_P43810	FAM83A	family with sequence similarity 83, member A	NM_207006	23.4942	0.342767
UKv4_A_23_P81676	WISP3	WNT1 inducible signaling pathway protein 3	NM_130396	3.07757	0.363006
UKv4_A_23_P18755	SLC25A31	solute carrier family 25 (mitochondrial carrier; adenine nucleotide translocator), member 31	NM_031291|NP_112581	0.472951	0.340601
UKv4_A_23_P115261	AGT	angiotensinogen (serpin peptidase inhibitor, clade A, member 8)	NM_000029|NP_000020	2.40561	0.144182
UKv4_A_23_P215328	SFRP4	secreted frizzled-related protein 4	NM_003014	4.78178	0.360523
UKv4_A_24_P49260	SPTLC3	serine palmitoyltransferase, long chain base subunit 3	NM_018327	0.492091	0.328923
UKv4_A_23_P72077	IL12RB2	interleukin 12 receptor, beta 2	NM_001559|NP_001550	2.30832	0.243744
UKv4_A_23_P95231	CASC1	cancer susceptibility candidate 1	NM_018272	0.227809	0.201566
UKv4_A_23_P117082	HEBP1	heme binding protein 1	NM_015987	2.20655	0.00906033
UKv4_A_23_P122959	KIAA0644	KIAA0644 gene product	NM_014817|NP_055632	3.21945	0.00293632
UKv4_A_24_P241057	CABP2	calcium binding protein 2	NM_016366	2.85473	0.403991
UKv4_A_23_P1759	AMICA1	adhesion molecule, interacts with CXADR antigen 1	NM_001098526|NM_153206|NP_001091996|NP_694938	2.60531	0.363126
UKv4_A_23_P51767	CD1C	CD1c molecule	NM_001765|NP_001756	4.62675	0.14652
UKv4_A_23_P304524	DCLK2	doublecortin-like kinase 2	NM_001040260	2.82324	0.199835
UKv4_A_23_P118946	B4GALT6	UDP-Gal:betaGlcNAc beta 1,4- galactosyltransferase, polypeptide 6	NM_004775	2.18432	0.106447
UKv4_A_23_P209700	NMUR1	neuromedin U receptor 1	NM_006056	0.328916	0.323981
UKv4_A_23_P80718	SYNPR	synaptoporin	NM_001130003|NM_144642|NP_001123475|NP_653243	0.364326	0.07899
UKv4_A_23_P156970	MEST	mesoderm specific transcript homolog (mouse)	NM_002402|NM_177524|NM_177525|NP_002393|NP_803490|NP_803491	7.01648	3.21945e-05
UKv4_A_23_P111604	NXPH1	neurexophilin 1	NM_152745|NP_689958	2.55711	0.00246163
UKv4_A_23_P107903	RGL3	ral guanine nucleotide dissociation stimulator-like 3		0.383073	0.44526
UKv4_A_23_P397933	MASP1	mannan-binding lectin serine peptidase 1 (C4/C2 activating component of Ra-reactive factor)	NM_001879	0.326516	0.353829
UKv4_A_23_P70598	TCP11	t-complex 11 (mouse)	NM_018679	2.09442	0.582861
UKv4_A_23_P18152	ATP2B2	ATPase, Ca++ transporting, plasma membrane 2	NM_001001331|NM_001683|NP_001001331|NP_001674	2.03652	0.361063
UKv4_A_24_P287766	ABCC12	ATP-binding cassette, sub-family C (CFTR/MRP), member 12	NM_033226	2.41072	0.357936
UKv4_A_24_P374834	OTUD1	OTU domain containing 1	XM_166659	3.11231	0.386853
UKv4_A_23_P398947	SYT6	synaptotagmin VI	NM_205848|NP_995320	0.424638	0.0224317
UKv4_A_23_P63017	LGALS8	lectin, galactoside-binding, soluble, 8 (galectin 8)	NM_006499	0.481159	5.29213e-05
UKv4_A_23_P10206	HAS2	hyaluronan synthase 2	NM_005328	0.486892	0.105567
UKv4_A_23_P149562	ARHGAP29	Rho GTPase activating protein 29	NM_004815	2.33027	0.393331
UKv4_A_23_P331186	RASGEF1B	RasGEF domain family, member 1B	NM_152545	0.26017	0.296169
UKv4_A_23_P320070	CARD14	caspase recruitment domain family, member 14	NM_024110|NM_052819|NP_077015|NP_438170	0.462277	0.23188
UKv4_A_23_P1523	RHOD	ras homolog gene family, member D	NM_014578	2.09084	0.445175
UKv4_A_24_P417439	DKFZp434G179	hypothetical protein DKFZp434G179		2.81926	0.394304
UKv4_A_23_P42897	MGAM	maltase-glucoamylase (alpha-glucosidase)	NM_004668	0.180949	0.339895
UKv4_A_24_P149689	PPP3R2	protein phosphatase 3 (formerly 2B), regulatory subunit B, beta isoform	NM_147180	2.27078	0.200236
UKv4_A_24_P157087	CASP8	caspase 8, apoptosis-related cysteine peptidase	NM_001080124|NM_001080125|NM_001228|NM_033355|NM_033356|NM_033358|NP_001073593|NP_001073594|NP_001219|NP_203519|NP_203520|NP_203522	2.205	0.0681281
UKv4_A_23_P48561	EFS	embryonal Fyn-associated substrate	NM_005864	3.19308	0.364585
UKv4_A_23_P61508	CHRNA9	cholinergic receptor, nicotinic, alpha 9	NM_017581	3.62014	0.0500704
UKv4_A_23_P3221	SQRDL	sulfide quinone reductase-like (yeast)	NM_021199	0.3263	0.0222125
UKv4_A_32_P340999	LOC100127887	hypothetical protein LOC100127887	XM_001723461|XM_001725208|XM_001726797|XP_001723513|XP_001725260|XP_001726849	3.61617	0.000309128
UKv4_A_23_P211028	NCAM2	neural cell adhesion molecule 2	NM_004540|NP_004531	2.39253	0.0170496
UKv4_A_23_P34176	WWC3	WWC family member 3	NM_015691	2.37474	0.394876
UKv4_A_23_P83298	PRRX2	paired related homeobox 2	NM_016307	2.25282	0.0665774
UKv4_A_23_P42397	PRSS35	protease, serine, 35	NM_153362	0.499953	0.0403157
UKv4_A_23_P60079	ANGPT2	angiopoietin 2	NM_001118887|NM_001118888|NM_001147|NP_001112359|NP_001112360|NP_001138	2.19794	0.067627
UKv4_A_23_P160751	FCRL2	Fc receptor-like 2	NM_138738	2.44871	0.459704
UKv4_A_24_P374445	C17orf57	chromosome 17 open reading frame 57	NM_152347	0.385771	0.359618
UKv4_A_23_P72968	RP13-102H20.1	hypothetical protein FLJ30058	NM_144967|NP_659404	2.28703	0.008641
UKv4_A_24_P174793	PCSK1	proprotein convertase subtilisin/kexin type 1	NM_000439	0.275036	0.00081446
UKv4_A_23_P163087	NID2	nidogen 2 (osteonidogen)	NM_007361	0.215612	0.0590094
UKv4_A_32_P38323	SERPINB9	serpin peptidase inhibitor, clade B (ovalbumin), member 9	NM_004155	0.392955	0.169977
UKv4_A_23_P395033	DTX2	deltex homolog 2 (Drosophila)	NM_020892	5.83376	0.358809
UKv4_A_23_P100642	PNMT	phenylethanolamine N-methyltransferase	NM_002686|NP_002677	2.03886	0.0008193
UKv4_A_23_P338578	PLXNA4B	plexin A4, B	NM_181775	0.345632	0.0185119
UKv4_A_23_P203505	TRIM5	tripartite motif-containing 5	NM_033034	0.459165	0.0734251
UKv4_A_23_P125639	ZFX	zinc finger protein, X-linked	NM_003410|NP_003401	2.08583	0.345142
UKv4_A_23_P207507	ABCC3	ATP-binding cassette, sub-family C (CFTR/MRP), member 3	NM_003786|NP_003777	2.4616	0.175522
UKv4_A_23_P373584	SGCZ	sarcoglycan zeta	NM_139167	0.446163	0.0231702
UKv4_A_23_P370588	HOXB8	homeobox B8	NM_024016	2.39468	0.361064
UKv4_A_24_P289260	DACT2	dapper, antagonist of beta-catenin, homolog 2 (Xenopus laevis)	NM_214462	0.440269	0.154919
UKv4_A_23_P152428	MARVELD3	MARVEL domain containing 3	NM_052858	4.4992	0.371153
UKv4_A_23_P347027	SMPD3	sphingomyelin phosphodiesterase 3, neutral membrane (neutral sphingomyelinase II)	NM_018667	6.05297	0.292935
UKv4_A_24_P379820	ITM2C	integral membrane protein 2C	NM_030926	2.44419	0.0194418
UKv4_A_23_P20484	FGL1	fibrinogen-like 1	NM_004467|NM_147203|NM_201552|NM_201553|NP_004458|NP_671736|NP_963846|NP_963847|XM_001722880|XP_001722932	0.396907	0.000789319
UKv4_A_23_P161563	RAB38	RAB38, member RAS oncogene family	NM_022337|NP_071732	0.442035	0.0117121
UKv4_A_23_P201808	PPAP2B	phosphatidic acid phosphatase type 2B	NM_003713	2.33974	0.0481457
UKv4_A_23_P27013	HOXB9	homeobox B9	NM_024017	0.364509	0.223162
UKv4_A_24_P283225	MYO6	myosin VI	NM_004999	2.04723	0.0351753
UKv4_A_23_P418274	WBSCR28	Williams-Beuren syndrome chromosome region 28	NM_182504	0.499274	0.451214
UKv4_A_24_P325205	KCNAB1	potassium voltage-gated channel, shaker-related subfamily, beta member 1	NM_003471	6.50304	0.000553804
UKv4_A_23_P36120	MS4A6A	membrane-spanning 4-domains, subfamily A, member 6A	NM_022349	0.380457	0.0816676
UKv4_A_23_P253586	DOPEY2	dopey family member 2	NM_005128	2.15343	0.0313005
UKv4_A_23_P85269	TTN	titin	NM_133378	2.613	0.139409
UKv4_A_23_P126528	KCNA10	potassium voltage-gated channel, shaker-related subfamily, member 10	NM_005549	0.30993	0.362277
UKv4_A_23_P46584	C1orf105	chromosome 1 open reading frame 105	NM_139240	3.22339	0.334866
UKv4_A_23_P41804	NKD2	naked cuticle homolog 2 (Drosophila)	NM_033120	2.12833	0.203653
UKv4_A_23_P305914	WSCD2	WSC domain containing 2	NM_014653	4.49621	0.283301
UKv4_A_24_P773758	USH2A	Usher syndrome 2A (autosomal recessive, mild)	NM_206933	0.184771	0.387655
UKv4_A_23_P7827	FAM26F	family with sequence similarity 26, member F	NM_001010919	2.64907	0.000259843
UKv4_A_23_P134100	ULBP3	UL16 binding protein 3	NM_024518	0.353906	0.266236
UKv4_A_24_P522864	MGC12916	hypothetical protein MGC12916		3.37004	0.407737
UKv4_A_23_P140373	FLVCR2	feline leukemia virus subgroup C cellular receptor family, member 2	NM_017791|NP_060261	4.05649	0.359708
UKv4_A_24_P935794	UNQ9433	RPLK9433	NM_207413	2.25798	0.000617957
UKv4_A_23_P6771	LMCD1	LIM and cysteine-rich domains 1	NM_014583|NP_055398	2.00019	0.0571209
UKv4_A_23_P47304	CASP5	caspase 5, apoptosis-related cysteine peptidase	NM_004347|NP_004338	2.33864	0.0538859
UKv4_A_23_P343719	PLCB3	phospholipase C, beta 3 (phosphatidylinositol-specific)	NM_000932|NP_000923	2.0708	0.294769
UKv4_A_23_P83012	INSL6	insulin-like 6	NM_007179	0.143304	0.35649
UKv4_A_23_P47885	LRIG3	leucine-rich repeats and immunoglobulin-like domains 3	NM_153377	2.1219	0.0145038
UKv4_A_24_P316439	PLA2G4C	phospholipase A2, group IVC (cytosolic, calcium-independent)	NM_003706	2.20139	0.397213
UKv4_A_24_P920851	DKFZp667G2110	hypothetical protein DKFZp667G2110	NM_153605	2.11579	0.377424
UKv4_A_23_P106682	EMP2	epithelial membrane protein 2	NM_001424|NP_001415	0.423394	0.0079561
UKv4_A_23_P360542	C18orf2	chromosome 18 open reading frame 2		2.43746	0.455705
UKv4_A_32_P131031	7A5	putative binding protein 7a5	NM_182762	0.495541	0.356009
UKv4_A_23_P217866	IFI16	interferon, gamma-inducible protein 16	NM_005531	0.311926	2.48561e-05
UKv4_A_23_P427747	LOC130951	hypothetical protein BC014602	NM_138804	4.53292	0.357368
UKv4_A_23_P128235	KRT1	keratin 1	NM_006121|NP_006112	0.208873	0.11158
UKv4_A_23_P102681	MGC4294	hypothetical protein MGC4294		2.94326	0.0730551
UKv4_A_32_P57810	RNF157	ring finger protein 157	NM_052916	5.33324	4.62143e-05
UKv4_A_24_P338585	CCDC62	coiled-coil domain containing 62	NM_201435	2.53066	0.395647
UKv4_A_23_P420293	C11orf45	chromosome 11 open reading frame 45	NM_145013	4.89893	0.305184
UKv4_A_32_P1173	C6orf150	chromosome 6 open reading frame 150	NM_138441	2.17633	0.366717
UKv4_A_23_P250251	IFNA2	interferon, alpha 2	NM_000605	5.29415	0.199357
UKv4_A_23_P74895	LIN28	lin-28 homolog (C. elegans)	NM_024674|NP_078950	0.499112	0.37097
UKv4_A_23_P253958	LRRC17	leucine rich repeat containing 17	NM_001031692|NM_005824|NP_001026862|NP_005815	3.10519	0.00428264
UKv4_A_32_P163739	KIAA1257	KIAA1257	NM_020741|NP_065792	3.12319	0.456539
UKv4_A_23_P326009	ZNF471	zinc finger protein 471	NM_020813	2.15214	0.14104
UKv4_A_23_P43337	FREM1	FRAS1 related extracellular matrix 1	NM_144966|NP_659403	0.240684	0.439475
UKv4_A_23_P21976	CSPG4	chondroitin sulfate proteoglycan 4	NM_001897|NP_001888	2.01796	0.183533
UKv4_A_23_P38106	SPHK1	sphingosine kinase 1	NM_021972|NM_182965|NP_068807|NP_892010	2.21637	0.000946053
UKv4_A_23_P85800	CD52	CD52 molecule	NM_001803|NP_001794	3.74137	0.151867
UKv4_A_24_P209455	GIMAP4	GTPase, IMAP family member 4	NM_018326	2.06737	0.203759
UKv4_A_32_P914221	USH1G	Usher syndrome 1G (autosomal recessive)	NM_173477	2.44232	0.359075
UKv4_A_23_P28834	PHACTR3	phosphatase and actin regulator 3	NM_080672	6.23609	4.44048e-06
UKv4_A_24_P95723	KIAA0125	KIAA0125		3.09335	0.00645016
UKv4_A_23_P31124	COL21A1	collagen, type XXI, alpha 1	NM_030820	2.31768	0.119477
UKv4_A_24_P293530	CYP4X1	cytochrome P450, family 4, subfamily X, polypeptide 1	NM_178033	5.29586	0.355138
UKv4_A_23_P307382	SLC32A1	solute carrier family 32 (GABA vesicular transporter), member 1	NM_080552	5.30464	0.000556472
UKv4_A_23_P340218	FLJ35773	hypothetical protein FLJ35773	NM_152599	2.3975	0.450594
UKv4_A_24_P305824	SLITRK2	SLIT and NTRK-like family, member 2	NM_032539	0.249193	0.379749
UKv4_A_24_P372913	HNF1A	HNF1 homeobox A	NM_000545|NP_000536	2.53864	0.486797
UKv4_A_23_P68998	MIOX	myo-inositol oxygenase	NM_017584	3.75735	0.365262
UKv4_A_23_P36905	MLNR	motilin receptor	NM_001507	12.2039	0.291446
UKv4_A_23_P71530	TNFRSF11B	tumor necrosis factor receptor superfamily, member 11b (osteoprotegerin)	NM_002546	0.477602	0.327691
UKv4_A_23_P154065	TUBA4A	tubulin, alpha 4a	NM_006000|NP_005991	2.11572	0.0127991
UKv4_A_23_P429478	FLJ32447	hypothetical protein LOC151278	NM_153038	2.05714	0.36209
UKv4_A_24_P750817	LOC147710	hypothetical LOC147710	XM_097278	2.23795	0.526956
UKv4_A_23_P418785	STXBP5L	syntaxin binding protein 5-like	XM_045911	2.56643	0.00300522
UKv4_A_23_P503072	CCL28	chemokine (C-C motif) ligand 28	NM_148672	4.94693	0.398899
UKv4_A_23_P32006	OR13D1	olfactory receptor, family 13, subfamily D, member 1	NM_001004484	0.317152	0.111311
UKv4_A_23_P35252	C8B	complement component 8, beta polypeptide	NM_000066	8.90273	0.361042
UKv4_A_24_P7600	FBXL7	F-box and leucine-rich repeat protein 7	NM_012304	2.1087	0.36033
UKv4_A_23_P252132	PTPRD	protein tyrosine phosphatase, receptor type, D	NM_001040712|NM_002839|NM_130391|NM_130392|NM_130393|NP_001035802|NP_002830|NP_569075|NP_569076|NP_569077	0.36443	0.112894
UKv4_A_24_P252996	FOLR3	folate receptor 3 (gamma)	NM_000804|NP_000795	5.59901	0.340513
UKv4_A_23_P376114	TAS2R46	taste receptor, type 2, member 46	NM_176887	4.76585	0.292074
UKv4_A_24_P227927	IL21R	interleukin 21 receptor	NM_181078	2.24404	0.0905606
UKv4_A_23_P327562	LHX9	LIM homeobox 9	NM_020204	2.46434	8.12905e-05
UKv4_A_24_P45451	SLAMF6	SLAM family member 6	NM_052931	0.38353	0.395165
UKv4_A_23_P412508	C16orf65	chromosome 16 open reading frame 65	NM_173806	0.144665	0.345433
UKv4_A_23_P300100	PLA2G2D	phospholipase A2, group IID	NM_012400|NP_036532	2.39817	0.346887
UKv4_A_24_P200831	MLXIPL	MLX interacting protein-like	NM_032951	4.30098	0.159548
UKv4_A_24_P341116	SERPINA13	serpin peptidase inhibitor, clade A (alpha-1 antiproteinase, antitrypsin), member 13 (pseudogene)	NM_207378	2.10521	0.409068
UKv4_A_24_P333532	C8orf75	chromosome 8 open reading frame 75		2.10389	0.0151872
UKv4_A_23_P430718	SPATA19	spermatogenesis associated 19	NM_174927	4.15178	0.422756
UKv4_A_23_P110266	C4orf31	chromosome 4 open reading frame 31	NM_024574|NP_078850	9.87086	0.321662
UKv4_A_23_P47665	HBE1	hemoglobin, epsilon 1	NM_005330|NP_005321	2.87152	0.438306
UKv4_A_23_P1912	ZP1	zona pellucida glycoprotein 1 (sperm receptor)	NM_207341	2.30844	0.354499
UKv4_A_23_P69537	NMU	neuromedin U	NM_006681|NP_006672	2.32885	0.274591
UKv4_A_23_P55356	VMO1	vitelline membrane outer layer 1 homolog (chicken)	NM_182566	5.16688	0.0106332
UKv4_A_23_P118894	ATAD4	ATPase family, AAA domain containing 4	NM_024320	3.39799	0.373408
UKv4_A_23_P107336	CENTB1	centaurin, beta 1	NM_014716	2.50672	0.188859
UKv4_A_23_P110403	PDLIM3	PDZ and LIM domain 3	NM_014476	2.36291	0.0149257
UKv4_A_24_P191931	PCDHAC1	protocadherin alpha subfamily C, 1	NM_031882	0.449462	0.0151778
UKv4_A_23_P367013	TAS2R60	taste receptor, type 2, member 60	NM_177437	0.345353	0.0139497
UKv4_A_23_P419150	VENTX	VENT homeobox homolog (Xenopus laevis)	NM_014468	2.18519	0.000157301
UKv4_A_23_P120902	LGALS2	lectin, galactoside-binding, soluble, 2	NM_006498	4.79892	0.364889
UKv4_A_24_P334456	ADAMTS6	ADAM metallopeptidase with thrombospondin type 1 motif, 6	NM_197941	0.488412	0.0859369
UKv4_A_23_P88626	ANPEP	alanyl (membrane) aminopeptidase	NM_001150|NP_001141	4419.01	0.355945
UKv4_A_23_P39856	IL1F5	interleukin 1 family, member 5 (delta)	NM_012275	0.325574	0.0990763
UKv4_A_23_P105923	DIO3	deiodinase, iodothyronine, type III	NM_001362	2.63896	0.137898
UKv4_A_23_P252817	SST	somatostatin	NM_001048|NP_001039	0.0218361	0.000555073
UKv4_A_23_P388921	C12orf12	chromosome 12 open reading frame 12	NM_152638|NP_689851	2.21787	0.579929
UKv4_A_24_P697685	FAM62C	family with sequence similarity 62 (C2 domain containing), member C		3.43217	0.246399
UKv4_A_23_P125435	GABRB1	gamma-aminobutyric acid (GABA) A receptor, beta 1	NM_000812|NP_000803	0.0371271	0.00041252
UKv4_A_24_P927182	POU2F1	POU class 2 homeobox 1	NM_002697|NP_002688	0.236385	0.300766
UKv4_A_23_P167250	IL21	interleukin 21	NM_021803	3.20941	0.313479
UKv4_A_32_P185317	LOC645249	hypothetical protein LOC645249	XM_928291	3.20603	0.00399013
UKv4_A_32_P37592	SCARNA17	small Cajal body-specific RNA 17	NR_003003	0.442819	0.00137878
UKv4_A_24_P231302	PGLYRP4	peptidoglycan recognition protein 4	NM_020393	2.33742	0.399182
UKv4_A_23_P210675	SYCP2	synaptonemal complex protein 2	NM_014258	3.33491	0.099687
UKv4_A_23_P81280	BTNL9	butyrophilin-like 9	NM_152547	6.7956	0.32345
UKv4_A_23_P87625	NEUROD4	neurogenic differentiation 4	NM_021191	2.32955	0.460579
UKv4_A_23_P153964	INHBB	inhibin, beta B (activin AB beta polypeptide)	NM_002193	0.442314	0.178136
UKv4_A_24_P365721	SLC6A14	solute carrier family 6 (amino acid transporter), member 14	NM_007231	0.164042	0.349964
UKv4_A_32_P112493	LOC91461	hypothetical protein BC007901	NM_138370	2.07536	0.0223247
UKv4_A_24_P498854	LOC284998	hypothetical protein LOC284998	XM_498907	8.05274	0.308809
UKv4_A_23_P165504	TNP1	transition protein 1 (during histone to protamine replacement)	NM_003284	2.17842	0.426136
UKv4_A_23_P351328	C2orf53	chromosome 2 open reading frame 53	NM_178553	3.40986	0.352496
UKv4_A_23_P257043	GEM	GTP binding protein overexpressed in skeletal muscle	NM_005261|NM_181702|NP_005252|NP_859053	2.6312	7.24698e-05
UKv4_A_23_P110108	SLC12A8	solute carrier family 12 (potassium/chloride transporters), member 8	NM_024628	2.45547	0.308522
UKv4_A_23_P87007	HTR3B	5-hydroxytryptamine (serotonin) receptor 3B	NM_006028|NP_006019	0.311123	0.00908077
UKv4_A_23_P30315	TRIM7	tripartite motif-containing 7	NM_033342	0.498838	0.0230076
UKv4_A_24_P269101	NEUROG1	neurogenin 1	NM_006161	0.48467	0.166151
UKv4_A_32_P544491	RTTN	rotatin	NM_173630	2.73633	0.424028
UKv4_A_23_P11256	MAGEE2	melanoma antigen family E, 2	NM_138703	2.03523	0.000391757
UKv4_A_23_P74799	SLC25A24	solute carrier family 25 (mitochondrial carrier; phosphate carrier), member 24	NM_213651	24.1796	1.52462e-05
UKv4_A_23_P426021	KIAA0746	KIAA0746 protein	NM_015187	14.9244	5.45468e-05
UKv4_A_23_P343963	FAM83F	family with sequence similarity 83, member F	NM_138435	4.79141	0.12931
UKv4_A_23_P4714	MIA	melanoma inhibitory activity	NM_006533	2.01193	0.100382
UKv4_A_32_P35047	LOC387895	hypothetical gene supported by BC040060	XM_945559	0.479586	0.128488
UKv4_A_23_P366098	NUP210L	nucleoporin 210kDa-like	NM_207308	2.23653	0.19541
UKv4_A_23_P114118	SCML2	sex comb on midleg-like 2 (Drosophila)	NM_006089	2.13649	0.230807
UKv4_A_23_P324554	TMEM16D	transmembrane protein 16D	NM_178826	0.483064	0.0001283
UKv4_A_23_P318262	DLX5	distal-less homeobox 5	NM_005221|NP_005212	2.32392	0.0190472
UKv4_A_23_P396800	NEGR1	neuronal growth regulator 1	NM_173808	2.86887	0.0344306
UKv4_A_23_P112220	INSL4	insulin-like 4 (placenta)	NM_002195	0.411166	0.404268
UKv4_A_23_P1863	OR5AK2	olfactory receptor, family 5, subfamily AK, member 2	NM_001005323	7.0074	0.204525
UKv4_A_24_P330303	FRMD6	FERM domain containing 6	NM_152330	2.3259	1.79614e-05
UKv4_A_23_P97112	SELE	selectin E	NM_000450|NP_000441	0.207482	0.169492
UKv4_A_23_P66635	CCL11	chemokine (C-C motif) ligand 11	NM_002986	16.8551	0.352243
UKv4_A_23_P21929	ADRA1B	adrenergic, alpha-1B-, receptor	NM_000679	2.02944	0.339398
UKv4_A_32_P790284	KATNAL2	katanin p60 subunit A-like 2	NM_031303	2.39405	0.123999
UKv4_A_23_P59543	TARP	TCR gamma alternate reading frame protein	NM_001003799|NM_001003806|NP_001003799|NP_001003806	2.97366	0.149135
UKv4_A_24_P207503	MEIS3	Meis homeobox 3	NM_001009813	0.332581	6.99453e-05
UKv4_A_24_P592400	LOC553137	hypothetical LOC553137		3.22799	0.358939
UKv4_A_23_P404778	TLL2	tolloid-like 2	NM_012465	3.53061	0.397586
UKv4_A_24_P247006	DENND2C	DENN/MADD domain containing 2C	NM_198459	13.5883	0.363205
UKv4_A_23_P40847	CHST2	carbohydrate (N-acetylglucosamine-6-O) sulfotransferase 2	NM_004267	0.401612	0.000779306
UKv4_A_24_P321581	SLC38A4	solute carrier family 38, member 4	NM_018018	2.39078	0.368496
UKv4_A_23_P212945	HTN3	histatin 3	NM_000200	7.39876	0.383782
UKv4_A_23_P32404	ISG20	interferon stimulated exonuclease gene 20kDa	NM_002201	2.90184	0.00486962
UKv4_A_23_P112874	GPC5	glypican 5	NM_004466	0.326381	0.000730372
UKv4_A_23_P155539	POU1F1	POU class 1 homeobox 1	NM_000306|NM_001122757|NP_000297|NP_001116229	2.29276	0.443246
UKv4_A_23_P30736	HLA-DOB	major histocompatibility complex, class II, DO beta	NM_002120	0.266116	0.00340703
UKv4_A_24_P941359	C6orf32	chromosome 6 open reading frame 32		2.39788	0.0719759
UKv4_A_23_P399078	TIMP3	TIMP metallopeptidase inhibitor 3	NM_000362|NP_000353	2.28493	0.0260812
UKv4_A_23_P56913	CIB4	calcium and integrin binding family member 4	NM_001029881	0.381265	0.00897861
UKv4_A_23_P156890	TCF21	transcription factor 21	NM_003206|NM_198392|NP_003197|NP_938206	2.35604	0.433452
UKv4_A_23_P87709	FLJ22662	hypothetical protein FLJ22662	NM_024829	2.99465	0.00259159
UKv4_A_23_P106389	SEMA7A	semaphorin 7A, GPI membrane anchor (John Milton Hagen blood group)	NM_003612	2.47295	0.208608
UKv4_A_24_P245298	TNFSF12	tumor necrosis factor (ligand) superfamily, member 12	NM_003809	0.42757	0.0716089
UKv4_A_23_P86540	ARMC3	armadillo repeat containing 3	NM_173081	3.56742	0.380392
UKv4_A_32_P743184	DPPA3	developmental pluripotency associated 3	NM_199286	0.3705	0.374935
UKv4_A_32_P198523	FLJ44048	FLJ44048 protein	NM_207482	5.91922	0.283824
UKv4_A_23_P416821	MGC42090	hypothetical protein MGC42090	NM_152774	2.31277	0.0277823
UKv4_A_24_P382533	NNAT	neuronatin	NM_005386|NM_181689|NP_005377|NP_859017	2.28366	0.52311
UKv4_A_24_P381136	PACSIN3	protein kinase C and casein kinase substrate in neurons 3	NM_016223	2.01641	0.0707172
UKv4_A_23_P100263	CMIP	c-Maf-inducing protein	NM_198390	0.406939	0.150862
UKv4_A_32_P42946	C1orf210	chromosome 1 open reading frame 210	NM_182517	2.51455	0.202909
UKv4_A_32_P128174	LOC285382	hypothetical gene supported by AK091454	NM_001025266	6.26399	0.00263217
UKv4_A_24_P65373	ITGA2B	integrin, alpha 2b (platelet glycoprotein IIb of IIb/IIIa complex, antigen CD41)	NM_000419|NP_000410	2.26248	0.346987
UKv4_A_23_P40184	CDH22	cadherin-like 22	NM_021248	3.54257	0.0159558
UKv4_A_23_P161428	ANKRD22	ankyrin repeat domain 22	NM_144590	4.72628	0.0134071
UKv4_A_24_P727884	C11orf41	chromosome 11 open reading frame 41		2.63477	0.00948466
UKv4_A_24_P495367	LOC389207	similar to glutaredoxin cysteine-rich 1 protein	NM_001080476	0.263896	9.15951e-06
UKv4_A_23_P214779	UTRN	utrophin	NM_007124	0.465317	0.031987
UKv4_A_32_P463538	GRIP2	glutamate receptor interacting protein 2	NM_001080423|NP_001073892	3.36482	0.361926
UKv4_A_32_P224525	LOC131873	hypothetical protein LOC131873	XM_067585	0.15162	0.000965058
UKv4_A_24_P294199	PLCL1	phospholipase C-like 1	NM_001114661|NM_006226|NP_001108133|NP_006217	0.371746	0.00174426
UKv4_A_24_P13024	SLC16A12	solute carrier family 16, member 12 (monocarboxylic acid transporter 12)	NM_213606|NP_998771	2.31035	0.369318
UKv4_A_24_P331704	KRT80	keratin 80	NM_182507	2.8767	0.00573296
UKv4_A_32_P228167	C12orf50	chromosome 12 open reading frame 50	NM_152589	2.08653	0.209703
UKv4_A_23_P29719	CASR	calcium-sensing receptor	NM_000388|NP_000379	0.467867	0.207785
UKv4_A_23_P211910	PLOD2	procollagen-lysine, 2-oxoglutarate 5-dioxygenase 2	NM_182943	3.48631	0.0375042
UKv4_A_24_P751492	C9orf128	chromosome 9 open reading frame 128	NM_001012446	4.12617	0.363556
UKv4_A_24_P459621	FLJ34515	hypothetical gene supported by AK091834		3.46617	0.17357
UKv4_A_23_P383325	CCDC110	coiled-coil domain containing 110	NM_152775	20.5029	0.356188
UKv4_A_24_P12573	CCL26	chemokine (C-C motif) ligand 26	NM_006072|NP_006063	0.106885	0.356347
UKv4_A_23_P132515	SIDT1	SID1 transmembrane family, member 1	NM_017699	2.07247	0.0954219
UKv4_A_23_P43940	ADAMTSL3	ADAMTS-like 3	NM_207517	5.35413	0.156102
UKv4_A_23_P81369	ADAM19	ADAM metallopeptidase domain 19 (meltrin beta)	NM_023038	2.69636	0.465227
UKv4_A_23_P106656	CA7	carbonic anhydrase VII	NM_001014435|NM_005182|NP_001014435|NP_005173	2.08795	0.407771
UKv4_A_32_P315178	ATP13A5	ATPase type 13A5	NM_198505	0.329568	0.353205
UKv4_A_23_P143029	HOXD11	homeobox D11	NM_021192	2.69407	0.186365
UKv4_Hs374621.2	LOC442028	hypothetical LOC442028	XR_017781|XR_039935|XR_039936	2.48222	0.425355
UKv4_A_23_P29005	SAMSN1	SAM domain, SH3 domain and nuclear localization signals 1	NM_022136	3.11872	0.0252465
UKv4_A_23_P88404	TGFB3	transforming growth factor, beta 3	NM_003239|NP_003230	2.7539	4.54218e-06
UKv4_A_23_P342000	RBM11	RNA binding motif protein 11	NM_144770	9.58006	0.323712
UKv4_A_23_P342009	HFE	hemochromatosis	NM_139006	3.28778	0.358969
UKv4_A_32_P183970	LOC643338	hypothetical LOC643338	XM_927997	2.77515	0.00728596
UKv4_A_23_P306211	FAM84A	family with sequence similarity 84, member A	NM_145175	0.272039	0.204218
UKv4_A_23_P39881	C2orf14	chromosome 2 open reading frame 14		0.351212	0.364444
UKv4_A_32_P164513	KLHDC1	kelch domain containing 1	NM_172193	2.18908	0.168108
UKv4_A_23_P211417	RFPL1	ret finger protein-like 1	NM_021026	2.38515	0.323023
UKv4_A_23_P204640	NANOG	Nanog homeobox	NM_024865	0.474805	0.179739
UKv4_A_24_P344976	ARR3	arrestin 3, retinal (X-arrestin)	NM_004312	0.499691	0.0499222
UKv4_A_23_P136116	FLJ16237	hypothetical protein LOC392636	NM_001004320	2.03079	0.425855
UKv4_A_23_P82651	NPTX2	neuronal pentraxin II	NM_002523|NP_002514	0.399932	0.00475362
UKv4_A_23_P103703	HSPB7	heat shock 27kDa protein family, member 7 (cardiovascular)	NM_014424|NP_055239	2.67296	0.336029
UKv4_A_23_P100730	SKAP1	src kinase associated phosphoprotein 1	NM_001075099|NM_003726|NP_001068567|NP_003717	2.02036	0.313827
UKv4_A_23_P154150	GPR1	G protein-coupled receptor 1	NM_005279	4.07578	0.0215772
UKv4_A_24_P64653	METTL7B	methyltransferase like 7B	NM_152637	2.1392	0.445669
UKv4_A_23_P205031	COL4A2	collagen, type IV, alpha 2	NM_001846	3.07002	0.000926312
UKv4_A_23_P164057	MFAP4	microfibrillar-associated protein 4	NM_002404|NP_002395	2.07342	0.00834908
UKv4_A_23_P22444	CFP	complement factor properdin	NM_002621	2.1212	0.32442
UKv4_A_23_P258612	ATP8A2	ATPase, aminophospholipid transporter-like, class I, type 8A, member 2	NM_016529|NP_057613	4.21192	0.00330644
UKv4_A_24_P323114	ANXA2P3	annexin A2 pseudogene 3	NR_001446	2.8004	0.372846
UKv4_A_23_P111701	GNG11	guanine nucleotide binding protein (G protein), gamma 11	NM_004126	0.374094	0.00359921
UKv4_A_23_P134835	CSGALNACT1	chondroitin sulfate N-acetylgalactosaminyltransferase 1	NM_001130518|NM_018371|NP_001123990|NP_060841|NR_024040	24.4954	0.000224723
UKv4_A_23_P321984	DCAL1	dendritic cell-associated lectin-1	NM_172004	3.37251	0.302566
UKv4_A_23_P167493	CARTPT	CART prepropeptide	NM_004291	2.23196	0.481865
UKv4_A_32_P149640	EPHA5	EPH receptor A5	NM_004439|NM_182472|NP_004430|NP_872272	2.1163	0.0599795
UKv4_A_23_P253368	HOXA10	homeobox A10	NM_018951	3.64694	0.35289
UKv4_A_23_P15450	TMEM100	transmembrane protein 100	NM_001099640|NM_018286|NP_001093110|NP_060756	3.60293	0.0126636
UKv4_A_23_P2181	CYB5R2	cytochrome b5 reductase 2	NM_016229|NP_057313	2.14481	0.053842
UKv4_A_23_P502081	MAGEC3	melanoma antigen family C, 3	NM_138702	3.47741	0.368174
UKv4_A_23_P142173	DHX34	DEAH (Asp-Glu-Ala-His) box polypeptide 34	NM_014681|NP_055496	2.17637	0.112156
UKv4_A_24_P84657	MUC2	mucin 2, oligomeric mucus/gel-forming	NM_002457	0.268707	0.147067
UKv4_A_24_P54174	TNFRSF1B	tumor necrosis factor receptor superfamily, member 1B	NM_001066|NP_001057	4.0392	7.92706e-05
UKv4_A_32_P77732	TNT	TNT protein	NM_182831	2.99514	0.0897838
UKv4_A_23_P399169	HIC1	hypermethylated in cancer 1	NM_006497	2.64083	0.406217
UKv4_A_23_P310439	CRYGN	crystallin, gamma N	NM_144727	2.47683	0.352083
UKv4_A_23_P27315	EMILIN2	elastin microfibril interfacer 2	NM_032048|NP_114437	0.224577	7.10258e-09
UKv4_A_23_P321354	TMEM71	transmembrane protein 71	NM_144649	2.26484	0.437989
UKv4_A_32_P7316	BDNF	brain-derived neurotrophic factor	NM_170735	2.08534	0.0218511
UKv4_A_23_P62890	GBP1	guanylate binding protein 1, interferon-inducible, 67kDa	NM_002053|NP_002044	0.432402	0.340971
UKv4_A_32_P83203	PARD3B	par-3 partitioning defective 3 homolog B (C. elegans)	NM_205863	2.32024	0.0390195
UKv4_A_23_P15798	KRTAP4-12	keratin associated protein 4-12	NM_031854	4.63076	0.373508
UKv4_A_23_P215720	CFTR	cystic fibrosis transmembrane conductance regulator (ATP-binding cassette sub-family C, member 7)	NM_000492|NP_000483	3.98981	0.354296
UKv4_A_23_P209799	MYO7B	myosin VIIB	NM_001080527	2.08355	0.260488
UKv4_A_24_P32473	ELOVL7	ELOVL family member 7, elongation of long chain fatty acids (yeast)	NM_024930	2.63021	0.419757
UKv4_A_24_P166434	PSORS1C2	psoriasis susceptibility 1 candidate 2	NM_014069	0.433901	0.139042
UKv4_A_24_P230703	NRAP	nebulin-related anchoring protein	NM_198060	0.415384	0.0543241
UKv4_A_23_P210763	JAG1	jagged 1 (Alagille syndrome)	NM_000214|NP_000205	2.30391	0.019291
UKv4_A_23_P28466	WDR69	WD repeat domain 69	NM_178821	21.3302	0.361358
UKv4_A_23_P27306	COLEC12	collectin sub-family member 12	NM_130386	4.04679	0.0393448
UKv4_A_23_P167367	PITX2	paired-like homeodomain transcription factor 2	NM_153426	2.25941	0.001693
UKv4_A_23_P211561	RP5-821D11.2	meiosis defective 1	NM_152513	2.23902	0.108083
UKv4_A_24_P401491	C9orf18	chromosome 9 open reading frame 18	NM_198469	0.401941	0.339746
UKv4_A_23_P60120	MLZE	melanoma-derived leucine zipper, extra-nuclear factor	NM_031415	3.52226	0.351028
UKv4_A_23_P130961	ELA2	elastase 2, neutrophil	NM_001972	2.24967	0.136435
UKv4_A_23_P79272	PDE1A	phosphodiesterase 1A, calmodulin-dependent	NM_001003683	2.99753	0.422025
UKv4_A_23_P65518	DACT1	dapper, antagonist of beta-catenin, homolog 1 (Xenopus laevis)	NM_016651	2.64691	0.00153656
UKv4_A_23_P70318	ENPP4	ectonucleotide pyrophosphatase/phosphodiesterase 4 (putative function)	NM_014936	0.483816	0.000824321
UKv4_A_23_P358714	KIAA1324	KIAA1324		2.13199	0.127241
UKv4_A_23_P105465	CMKLR1	chemokine-like receptor 1	NM_004072	0.284153	0.383485
UKv4_A_23_P500093	RGS13	regulator of G-protein signalling 13	NM_002927	0.273205	0.121334
UKv4_Hs379382.1	UOX	urate oxidase (pseudogene)	NR_003927	0.476064	0.352753
UKv4_A_24_P91701	LOC51233	hypothetical protein LOC51233	NM_016449	0.381241	0.337607
UKv4_A_23_P356667	CCDC83	coiled-coil domain containing 83	NM_173556|NP_775827	10.5361	0.356846
UKv4_A_23_P411851	C14orf49	chromosome 14 open reading frame 49	NM_152592	2.53258	0.0425559
UKv4_A_24_P7950	VAV3	vav 3 oncogene	NM_006113	0.200448	0.287156
UKv4_A_23_P64913	PDE6H	phosphodiesterase 6H, cGMP-specific, cone, gamma	NM_006205	0.347731	0.297032
UKv4_A_23_P171388	TMSB4Y	thymosin beta 4, Y-linked	NM_004202|NP_004193	3.05709	0.23251
UKv4_A_23_P22526	HEPH	hephaestin	NM_014799	2.72979	0.359793
UKv4_A_23_P202427	HKDC1	hexokinase domain containing 1	NM_025130	0.156348	0.263653
UKv4_A_23_P145841	SOSTDC1	sclerostin domain containing 1	NM_015464	0.242689	0.00115932
UKv4_A_24_P561341	hCG_1990170	hypothetical protein LOC285016	NM_001002919	0.265724	0.35037
UKv4_A_23_P89649	KRTAP3-3	keratin associated protein 3-3	NM_033185	2.30791	0.119459
UKv4_A_24_P403561	LRP4	low density lipoprotein receptor-related protein 4	NM_002334	3.29183	0.00280203
UKv4_A_23_P10025	NELL2	NEL-like 2 (chicken)	NM_006159|NP_006150	0.495183	0.00158974
UKv4_A_23_P115805	SYCE1	synaptonemal complex central element protein 1	NM_201564	9.3471	0.362352
UKv4_A_23_P143621	CRYBB1	crystallin, beta B1	NM_001887	3.22671	0.0447353
UKv4_A_23_P32454	TG	thyroglobulin	NM_003235|NP_003226	0.263575	0.000185269
UKv4_A_23_P202245	RET	ret proto-oncogene	NM_020630|NM_020975|NP_065681|NP_066124	2.02899	0.0246344
UKv4_A_23_P334173	LY75	lymphocyte antigen 75	NM_002349|NP_002340	0.422859	0.36032
UKv4_A_32_P192692	KCNMA1	potassium large conductance calcium-activated channel, subfamily M, alpha member 1	NM_001014797	2.37715	0.0124218
UKv4_A_23_P113111	AR	androgen receptor	NM_000044|NM_001011645|NP_000035|NP_001011645	16.1929	0.356242
UKv4_A_24_P239419	EPM2A	epilepsy, progressive myoclonus type 2A, Lafora disease (laforin)	NM_005670	2.13983	0.233961
UKv4_A_23_P155688	SPINK2	serine peptidase inhibitor, Kazal type 2 (acrosin-trypsin inhibitor)	NM_021114|NP_066937	2.26836	0.153995
UKv4_A_23_P155351	BTD	biotinidase	NM_000060	2.73782	0.0755101
UKv4_A_23_P22013	RSPO1	R-spondin homolog (Xenopus laevis)	NM_001038633	3.57826	0.453874
UKv4_A_23_P143981	FBLN2	fibulin 2	NM_001004019|NM_001998|NP_001004019|NP_001989	2.31194	0.327049
UKv4_A_23_P11103	BMP15	bone morphogenetic protein 15	NM_005448	2.67094	0.213887
UKv4_Hs1101.3	POU2F2	POU class 2 homeobox 2	NM_002698|NP_002689	4.38204	0.214899
UKv4_A_23_P1186	C1QL3	complement component 1, q subcomponent-like 3	NM_001010908	2.70711	0.360318
UKv4_A_23_P117582	JDP2	Jun dimerization protein 2	NM_130469|NP_569736	0.294016	0.0103946
UKv4_A_23_P385843	DEFB127	defensin, beta 127	NM_139074	6.05109	0.357453
UKv4_A_23_P110052	FOXL2	forkhead box L2	NM_023067	5.30883	0.329447
UKv4_A_23_P110879	TRAF3IP2	TRAF3 interacting protein 2	NM_147686	2.41987	0.0122015
UKv4_A_24_P122337	SYTL4	synaptotagmin-like 4 (granuphilin-a)	NM_080737	4.2392	0.00103523
UKv4_A_23_P317450	HCG3	HCG3 gene	NM_001001394	3.03845	0.339805
UKv4_A_23_P55373	ALOX15	arachidonate 15-lipoxygenase	NM_001140	3.1832	0.365926
UKv4_A_23_P322116	TFAP2E	transcription factor AP-2 epsilon (activating enhancer binding protein 2 epsilon)	NM_178548	2.47882	0.389422
UKv4_A_23_P122924	INHBA	inhibin, beta A	NM_002192|NP_002183	9.10986	0.000387008
UKv4_A_23_P88228	PLD4	phospholipase D family, member 4	NM_138790	2.29673	0.409011
UKv4_A_23_P166616	AGTR1	angiotensin II receptor, type 1	NM_000685|NM_004835|NM_009585|NM_031850|NM_032049|NP_000676|NP_004826|NP_033611|NP_114038|NP_114438	2.66741	0.00622456
UKv4_A_32_P426044	FAM47A	family with sequence similarity 47, member A	NM_203408	0.403409	0.25557
UKv4_A_23_P408787	C1orf150	chromosome 1 open reading frame 150	NM_145278	5.3829	0.357004
UKv4_A_24_P187218	PCDH9	protocadherin 9	NM_020403	0.483613	0.0629615
UKv4_A_23_P100991	KRT38	keratin 38	NM_006771	0.429824	0.332619
UKv4_A_32_P3955	LOC136288	hypothetical protein LOC136288	XM_059832	4.25861	0.372946
UKv4_A_32_P37495	LOC388002	hypothetical LOC388002	XM_001721033|XM_373600|XM_944015|XP_001721085|XP_373600|XP_949108	3.56614	0.0381941
UKv4_A_32_P188860	IL17RD	interleukin 17 receptor D	NM_017563	5.17088	3.15747e-05
UKv4_A_23_P139919	CHST11	carbohydrate (chondroitin 4) sulfotransferase 11	NM_018413	2.0565	0.0996897
UKv4_Hs80620.1	RAPGEF5	Rap guanine nucleotide exchange factor (GEF) 5	NM_012294|NP_036426	5.97089	0.328316
UKv4_A_23_P31064	MOXD1	monooxygenase, DBH-like 1	NM_015529|NP_056344	8.43139	0.000207169
UKv4_A_23_P94103	SCARA5	scavenger receptor class A, member 5 (putative)	NM_173833	2.3531	0.00319924
UKv4_A_23_P331235	C5orf38	chromosome 5 open reading frame 38	NM_178569	0.469488	0.124231
UKv4_A_23_P366035	ABHD12B	abhydrolase domain containing 12B	NM_181533	0.306801	0.39704
UKv4_A_23_P60089	DOCK5	dedicator of cytokinesis 5	NM_024940	2.7501	0.339575
UKv4_A_23_P10647	CYTL1	cytokine-like 1	NM_018659|NP_061129	0.283806	0.00119097
UKv4_A_23_P10640	ENPP7	ectonucleotide pyrophosphatase/phosphodiesterase 7	NM_178543	3.45165	0.358263
UKv4_A_23_P111947	CDH17	cadherin 17, LI cadherin (liver-intestine)	NM_004063|NP_004054	3.31968	0.399209
UKv4_A_24_P233014	KIF19	kinesin family member 19	NM_153209	2.78202	0.307229
UKv4_A_23_P162766	DOCK9	dedicator of cytokinesis 9	NM_001130048|NM_001130049|NM_001130050|NM_015296|NP_001123520|NP_001123521|NP_001123522|NP_056111	4.10807	0.366614
UKv4_A_23_P403335	EXPH5	exophilin 5	NM_015065|NP_055880	8.19605	0.000400981
UKv4_A_23_P100583	LPO	lactoperoxidase	NM_006151	2.28041	0.448459
UKv4_A_23_P125643	ASB9	ankyrin repeat and SOCS box-containing 9	NM_024087	5.40532	0.00862585
UKv4_A_24_P62367	DLGAP1	discs, large (Drosophila) homolog-associated protein 1	NM_004746	2.64508	0.00270387
UKv4_A_24_P315821	ADAMTSL5	ADAMTS-like 5	NM_213604	2.78702	0.370505
UKv4_A_23_P148609	PLAC1	placenta-specific 1	NM_021796	0.441083	0.130405
UKv4_A_23_P35899	MMP27	matrix metallopeptidase 27	NM_022122|NP_071405	2.02328	0.373226
UKv4_A_23_P31407	AGR2	anterior gradient homolog 2 (Xenopus laevis)	NM_006408	9.19986	0.349815
UKv4_A_23_P422018	SPRR4	small proline-rich protein 4	NM_173080	2.49715	0.426989
UKv4_A_23_P41424	SLC39A8	solute carrier family 39 (zinc transporter), member 8	NM_022154	0.435142	0.00395091
UKv4_A_23_P340822	TMEM146	transmembrane protein 146	NM_152784	2.04544	0.296255
UKv4_A_23_P160004	UTY	ubiquitously transcribed tetratricopeptide repeat gene, Y-linked	NM_182660	5.2818	0.357273
UKv4_A_23_P385115	ZBTB10	zinc finger and BTB domain containing 10	NM_023929	6.10388	0.35187
UKv4_A_23_P77328	GCHFR	GTP cyclohydrolase I feedback regulator	NM_005258	2.60672	0.0141905
UKv4_A_23_P59261	TPBG	trophoblast glycoprotein	NM_006670	0.378092	0.000828115
UKv4_A_23_P351844	CD1B	CD1b molecule	NM_001764|NP_001755	0.234374	0.309329
UKv4_A_32_P213881	LOC400831	hypothetical LOC400831	XM_930959	0.410066	0.371261
UKv4_A_32_P191441	C10orf90	chromosome 10 open reading frame 90	NM_001004298	0.400412	0.00050677
UKv4_A_23_P55251	ITGA3	integrin, alpha 3 (antigen CD49C, alpha 3 subunit of VLA-3 receptor)	NM_002204|NM_005501|NP_002195|NP_005492	3.91132	0.350323
UKv4_A_23_P47728	MAP6	microtubule-associated protein 6	NM_033063	2.10281	0.0297428
UKv4_A_23_P20267	GDF6	growth differentiation factor 6	NM_001001557	2.04867	0.0962157
UKv4_A_23_P126159	HPCA	hippocalcin	NM_002143|NP_002134	2.21505	0.0590381
UKv4_A_23_P333029	C8orf47	chromosome 8 open reading frame 47	NM_173549	0.276514	0.00114749
UKv4_A_24_P417407	ROPN1B	ropporin, rhophilin associated protein 1B	NM_001012337	0.458478	0.299779
UKv4_A_23_P133712	CYP39A1	cytochrome P450, family 39, subfamily A, polypeptide 1	NM_016593	2.34978	0.258566
UKv4_A_23_P63379	CA14	carbonic anhydrase XIV	NM_012113|NP_036245	3.44339	0.022462
UKv4_A_23_P142872	TCF7L1	transcription factor 7-like 1 (T-cell specific, HMG-box)	NM_031283|NP_112573	3.31947	0.146698
UKv4_A_24_P491397	LDLRAD1	low density lipoprotein receptor class A domain containing 1	NM_001010978	2.93347	0.396689
UKv4_A_24_P108262	SDK2	sidekick homolog 2 (chicken)	NM_019064	2.95978	0.344049
UKv4_A_32_P120043	FAM26E	family with sequence similarity 26, member E	NM_153711	0.4823	0.0157985
UKv4_A_32_P148322	CDH6	cadherin 6, type 2, K-cadherin (fetal kidney)		0.434725	0.436903
UKv4_A_32_P41295	FLJ31485	hypothetical gene supported by AK056047; AK056281; AK123838		2.07895	0.355638
UKv4_A_23_P130743	DKKL1	dickkopf-like 1 (soggy)	NM_014419	2.11465	0.197722
UKv4_A_23_P2573	TMEM117	transmembrane protein 117	NM_032256	2.39706	0.0116732
UKv4_A_24_P411515	TMPRSS11F	transmembrane protease, serine 11F	NM_207407	2.44594	0.321022
UKv4_A_23_P151624	REM2	RAS (RAD and GEM)-like GTP binding 2	NM_173527	2.33901	0.342373
UKv4_A_32_P216548	LDLRAP1	low density lipoprotein receptor adaptor protein 1	NM_015627|NP_056442	0.413914	0.352441
UKv4_A_23_P383590	LOC339524	hypothetical protein LOC339524		18.0871	0.345393
UKv4_A_23_P65240	COL4A1	collagen, type IV, alpha 1	NM_001845	2.02963	0.00521512
UKv4_A_32_P189211	FLJ38596	hypothetical protein LOC644809	NM_001039905	6.41082	0.348698
UKv4_A_32_P57292	LANCL3	LanC lantibiotic synthetase component C-like 3 (bacterial)	NM_198511	2.24779	0.509761
UKv4_A_24_P76558	PLAC4	placenta-specific 4	NM_182832	0.466839	0.338083
UKv4_A_23_P139250	OR56B1	olfactory receptor, family 56, subfamily B, member 1	NM_001005180	3.31478	0.248412
UKv4_A_24_P456490	C1orf204	chromosome 1 open reading frame 204		0.271992	0.0950352
UKv4_A_23_P75786	SLC15A3	solute carrier family 15, member 3	NM_016582	0.490484	0.00422761
UKv4_A_24_P143171	TMEM47	transmembrane protein 47	NM_031442|NP_113630	46.9157	3.62851e-05
UKv4_A_23_P111888	CTHRC1	collagen triple helix repeat containing 1	NM_138455	2.27239	0.000348924
UKv4_A_23_P415511	C2orf15	chromosome 2 open reading frame 15	NM_144706	2.48973	0.289976
UKv4_A_23_P302470	SULT1B1	sulfotransferase family, cytosolic, 1B, member 1	NM_014465	9.19341	0.191864
UKv4_A_23_P413888	SLC35F1	solute carrier family 35, member F1	NM_001029858	2.66453	0.181177
UKv4_A_32_P192376	ENPP1	ectonucleotide pyrophosphatase/phosphodiesterase 1		2.12459	0.00215957
UKv4_A_23_P53198	DGAT2	diacylglycerol O-acyltransferase homolog 2 (mouse)	NM_032564	3.38588	0.000159596
UKv4_Hs108873.1	LOC100132891	hypothetical protein LOC100132891	XM_001715640|XM_001715754|XM_001715815|XP_001715692|XP_001715806|XP_001715867	2.34921	0.0293638
UKv4_A_32_P162507	GFRA2	GDNF family receptor alpha 2	NM_001495	0.338256	0.00135415
UKv4_A_23_P133904	MCCD1	mitochondrial coiled-coil domain 1	NM_001011700	7.89887	0.342434
UKv4_A_23_P35912	CASP4	caspase 4, apoptosis-related cysteine peptidase	NM_001225|NM_033306|NP_001216|NP_150649	2.57	0.0639542
UKv4_A_23_P328022	SLC5A10	solute carrier family 5 (sodium/glucose cotransporter), member 10	NM_152351	0.316146	0.371619
UKv4_A_23_P121413	DNAJB8	DnaJ (Hsp40) homolog, subfamily B, member 8	NM_153330	2.3715	0.241814
UKv4_A_24_P387437	CTCFL	CCCTC-binding factor (zinc finger protein)-like	NM_080618	2.60499	0.221743
UKv4_A_23_P346477	KRTAP4-3	keratin associated protein 4-3	XM_497545	3.15774	0.380231
UKv4_A_32_P51237	ANKRD38	ankyrin repeat domain 38	NM_181712	3.16076	0.0365031
UKv4_A_23_P47410	ESAM	endothelial cell adhesion molecule	NM_138961	3.1215	0.284944
UKv4_A_23_P312874	SPATS1	spermatogenesis associated, serine-rich 1	NM_145026	0.26791	0.00015811
UKv4_A_23_P74112	IL28RA	interleukin 28 receptor, alpha (interferon, lambda receptor)	NM_170743	0.459949	0.0135759
UKv4_A_23_P84047	PABPC5	poly(A) binding protein, cytoplasmic 5	NM_080832	0.486314	0.422329
UKv4_A_23_P428887	KLHL34	kelch-like 34 (Drosophila)	NM_153270|NP_695002	2.99645	0.301058
UKv4_A_23_P252432	TM4SF4	transmembrane 4 L six family member 4	NM_004617	0.252509	6.42684e-05
UKv4_A_24_P13001	SORCS3	sortilin-related VPS10 domain containing receptor 3	NM_014978	3.05477	0.106719
UKv4_A_23_P361333	C3orf20	chromosome 3 open reading frame 20	NM_032137|NP_115513	2.03918	0.372388
UKv4_A_23_P16122	CYP2A6	cytochrome P450, family 2, subfamily A, polypeptide 6	NM_000762	8.7038	0.311581
UKv4_A_32_P126157	ST6GAL2	ST6 beta-galactosamide alpha-2,6-sialyltranferase 2		0.247698	0.0194856
UKv4_A_32_P126023	TNFSF10	tumor necrosis factor (ligand) superfamily, member 10	NM_003810|NP_003801	6.17158	0.357591
UKv4_A_32_P133892	FAM9C	family with sequence similarity 9, member C	NM_174901	2.20773	0.313625
UKv4_A_24_P521559	UGT2B10	UDP glucuronosyltransferase 2 family, polypeptide B10	NM_001075	11.5883	0.351563
UKv4_A_23_P254507	HOP	homeodomain-only protein	NM_139211	4.61847	0.00028171
UKv4_A_23_P215634	IGFBP3	insulin-like growth factor binding protein 3	NM_000598|NM_001013398|NP_000589|NP_001013416	3.04914	0.037432
UKv4_A_23_P89132	ZP2	zona pellucida glycoprotein 2 (sperm receptor)	NM_003460	0.122239	0.369425
UKv4_A_23_P154566	TOX2	TOX high mobility group box family member 2	NM_032883	2.03093	0.0922098
UKv4_A_23_P307274	OR2H2	olfactory receptor, family 2, subfamily H, member 2	NM_007160	3.12766	0.385023
UKv4_A_23_P390068	C19orf21	chromosome 19 open reading frame 21	NM_173481	0.42923	0.000252185
UKv4_A_24_P381441	LMO3	LIM domain only 3 (rhombotin-like 2)	NM_001001395|NM_018640|NP_001001395|NP_061110	4.31961	0.000341404
UKv4_A_23_P52425	NKX2-3	NK2 transcription factor related, locus 3 (Drosophila)	NM_145285	2.22443	0.315718
UKv4_A_23_P135132	FRMD3	FERM domain containing 3	NM_174938	11.0387	0.357393
UKv4_A_23_P214459	PRPH2	peripherin 2 (retinal degeneration, slow)	NM_000322	0.433728	0.357145
UKv4_A_23_P256735	PGCP	plasma glutamate carboxypeptidase	NM_016134	2.9123	0.116281
UKv4_Hs417091.1	CLCN4	chloride channel 4	NM_001830|NP_001821	2.35206	0.030058
UKv4_A_23_P350574	FCRLB	Fc receptor-like B	NM_001002901	0.459055	0.00266606
UKv4_A_23_P61707	HPSE2	heparanase 2	NM_021828	0.495872	0.449574
UKv4_A_32_P424761	C12orf28	chromosome 12 open reading frame 28	NM_182530	0.430991	0.0158763
UKv4_A_23_P301846	CALCA	calcitonin/calcitonin-related polypeptide, alpha	NM_001741	3.25869	0.322247
UKv4_A_32_P94221	LOC645158	hypothetical protein LOC645158	XM_932692	3.2522	0.258757
UKv4_A_23_P358345	SLC6A2	solute carrier family 6 (neurotransmitter transporter, noradrenalin), member 2	NM_001043	0.441716	0.000670579
UKv4_A_24_P416997	APOL3	apolipoprotein L, 3	NM_145641	0.398918	0.465328
UKv4_A_24_P330021	SLC22A9	solute carrier family 22 (organic anion/cation transporter), member 9	NM_080866	0.466808	0.461514
UKv4_A_23_P258463	PROM1	prominin 1	NM_006017|NP_006008	2.90795	0.31111
UKv4_A_23_P77859	TMEM88	transmembrane protein 88	NM_203411	2.11456	0.000159144
UKv4_A_32_P33576	OPRK1	opioid receptor, kappa 1	NM_000912	6.48198	0.322839
UKv4_A_23_P149926	AKR1C4	aldo-keto reductase family 1, member C4 (chlordecone reductase; 3-alpha hydroxysteroid dehydrogenase, type I; dihydrodiol dehydrogenase 4)	NM_001818|NP_001809	0.486935	0.203423
UKv4_A_32_P190571	RNF207	ring finger protein 207	NM_207396	0.331329	0.393577
UKv4_A_32_P123143	HCN1	hyperpolarization activated cyclic nucleotide-gated potassium channel 1	NM_021072	0.17847	9.70608e-05
UKv4_A_23_P138706	ADRA2A	adrenergic, alpha-2A-, receptor	NM_000681|NP_000672	2.06715	0.0514983
UKv4_A_32_P210642	EGFL7	EGF-like-domain, multiple 7	NM_201446	2.56434	0.0933567
UKv4_A_23_P338981	CYGB	cytoglobin	NM_134268|NP_599030	0.433325	0.000471933
UKv4_A_24_P167012	TNFSF15	tumor necrosis factor (ligand) superfamily, member 15	NM_005118	2.65738	0.12691
[truncated: 213 more rows]
